# Supplementary material for: Diethyl­ammonium anilino(meth­oxy)­phosphinate
Source: Acta Crystallogr Sect E Struct Rep Online. 2008 Oct 22;64(Pt 11):o2171. doi: 10.1107/S1600536808033023 (PMC2959537; doi:10.1107/S1600536808033023)
Supplement: Supplementary file 1 [file e-64-o2171-sup1.cif]

##############################################################################
###                                                                        ###
###        Electronic paper (Acta Crystallographica Section E)             ###
###                                                                        ###
##############################################################################
#                                                                            #
# This CIF contains the data in a paper accepted for publication in Acta     #
# Crystallographica Section E. It conforms to the requirements of Notes      #
# for Authors for Section E, and has been peer reviewed under the auspices   #
# of the IUCr Commission on Journals.                                        #
#                                                                            #
# Full details of the Crystallographic Information File format               #
# are given in the paper "The Crystallographic Information File (CIF):       #
# a New Standard Archive File for Crystallography" by S. R. Hall, F. H.      #
# Allen and I. D. Brown [Acta Cryst. (1991), A47, 655-685].                  #
#                                                                            #
# The current version of the core CIF dictionary is obtainable from          #
# ftp://ftp.iucr.org/pub/cif_core.dic. The current version number is 2.4.    #
#                                                                            #
# Software is freely available for graphical display of the structure(s) in  #
# this CIF.  For information consult the CIF home page http://www.iucr.org/  #
# cif/home.html                                                              #
#                                                                            #
# This file may be used for bona fide research purposes within the           #
# scientific community so long as proper attribution is given to the journal # 
# article from which it was obtained.                                        #
#                                                                            #
##############################################################################
                                             
data_global
_audit_creation_method     'form.cif (version 2.0)'
_journal_data_validation_number     ?
_journal_date_recd_electronic     2008-08-09
_journal_date_accepted     2008-10-12
_journal_name_full     'Acta Crystallographica, Section E'
_journal_year     2008
_journal_volume     64
_journal_issue     11
_journal_page_first     o2171
_journal_page_last     o2171
_journal_paper_category     QO
_journal_coeditor_code     EZ2138
_publ_contact_author_name     'Fu, Zhiyong'
_publ_contact_author_address
;
School of Chemistry and Chemical Engineering
South China University of Technology
Guangzhou
China
;
_publ_contact_author_email     zyfu@scut.edu.cn
_publ_contact_author_fax     '86-20-87112906'
_publ_contact_author_phone     '86-20-87113586'
_publ_section_title
;
Diethylammonium anilino(methoxy)phosphinate
;
loop_
    _publ_author_name
    _publ_author_address
    'Fu, Zhiyong'
;
School of Chemistry and Chemical Engineering
South China University of Technology
Guangzhou
People's Republic of China
;
    'Liu, Xiaoling'
;
School of Chemistry and Chemical Engineering
South China University of Technology
Guangzhou
People's Republic of China
;
data_I
_audit_creation_method     SHELXL-97
_chemical_name_systematic
;
Diethylammonium anilino(methoxy)phosphinate
;
_chemical_name_common     'Diethylammonium N-ethoxyphosphoryl-phenylamide'
_chemical_formula_moiety     'C4 H12 N +, C8 H11 N O3 P -'
_chemical_formula_sum     'C12 H23 N2 O3 P'
_chemical_formula_iupac     'C4 H12 N +, C8 H11 N O3 P -'
_chemical_formula_weight     274.29
_chemical_melting_point     ?
_symmetry_cell_setting     Orthorhombic
_symmetry_space_group_name_H-M     'P n a 21'
_symmetry_space_group_name_Hall     P2c-2n
loop_
    _symmetry_equiv_pos_as_xyz
    'x, y, z'
    '-x, -y, z+1/2'
    'x+1/2, -y+1/2, z'
    '-x+1/2, y+1/2, z+1/2'
_cell_length_a     14.341(3)
_cell_length_b     12.785(2)
_cell_length_c     15.997(3)
_cell_angle_alpha     90.00
_cell_angle_beta     90.00
_cell_angle_gamma     90.00
_cell_volume     2933.0(9)
_cell_formula_units_Z     8
_cell_measurement_reflns_used     4847
_cell_measurement_theta_min     3.32
_cell_measurement_theta_max     25.02
_cell_measurement_temperature     173(2)
_exptl_crystal_description     needle-like
_exptl_crystal_colour     colorless
_exptl_crystal_size_max     0.4
_exptl_crystal_size_mid     0.2
_exptl_crystal_size_min     0.08
_exptl_crystal_density_diffrn     1.242
_exptl_crystal_density_meas     ?
_exptl_crystal_density_method     'not measured'
_exptl_crystal_F_000     1184
_exptl_absorpt_coefficient_mu     0.191
_exptl_absorpt_correction_type     Multi-scan
_exptl_absorpt_process_details     '(SADABS; Sheldrick, 1996)'
_exptl_absorpt_correction_T_min     0.957
_exptl_absorpt_correction_T_max     0.989
_exptl_special_details
;
;
_diffrn_ambient_temperature     173(2)
_diffrn_radiation_type     MoK\a
_diffrn_radiation_wavelength     0.71073
_diffrn_radiation_source     'fine-focus sealed tube'
_diffrn_radiation_monochromator     graphite
_diffrn_measurement_device_type     'Bruker SMART CCD'
_diffrn_measurement_method     \w
_diffrn_detector_area_resol_mean     ?
_diffrn_reflns_number     5062
_diffrn_reflns_av_R_equivalents     0.0017
_diffrn_reflns_av_sigmaI/netI     0.0467
_diffrn_reflns_theta_min     3.32
_diffrn_reflns_theta_max     25.02
_diffrn_reflns_theta_full     25.02
_diffrn_measured_fraction_theta_max     0.984
_diffrn_measured_fraction_theta_full     0.984
_diffrn_reflns_limit_h_min     -17
_diffrn_reflns_limit_h_max     17
_diffrn_reflns_limit_k_min     -15
_diffrn_reflns_limit_k_max     15
_diffrn_reflns_limit_l_min     -19
_diffrn_reflns_limit_l_max     18
_diffrn_standards_number     ?
_diffrn_standards_interval_count     ?
_diffrn_standards_interval_time     20s
_diffrn_standards_decay_%     ?
_refine_special_details
;
Refinement of <i>F</i>^2^ against ALL reflections. The weighted <i>R</i>-factor
<i>wR</i> and goodness of fit <i>S</i> are based on <i>F</i>^2^, conventional
<i>R</i>-factors <i>R</i> are based on <i>F</i>, with <i>F</i> set to zero for
negative <i>F</i>^2^. The threshold expression of <i>F</i>^2^ >
\s(<i>F</i>^2^) is used only for calculating <i>R</i>-factors(gt) <i>etc</i>.
and is not relevant to the choice of reflections for refinement.
<i>R</i>-factors based on <i>F</i>^2^ are statistically about twice as large
as those based on <i>F</i>, and <i>R</i>- factors based on ALL data will be
even larger.
;
_reflns_number_total     4847
_reflns_number_gt     4043
_reflns_threshold_expression     I>2\s(I)
_refine_ls_structure_factor_coef     Fsqd
_refine_ls_matrix_type     full
_refine_ls_R_factor_all     0.0568
_refine_ls_R_factor_gt     0.0386
_refine_ls_wR_factor_gt     0.0736
_refine_ls_wR_factor_ref     0.0806
_refine_ls_goodness_of_fit_ref     1.034
_refine_ls_restrained_S_all     1.034
_refine_ls_number_reflns     4847
_refine_ls_number_parameters     325
_refine_ls_number_restraints     1
_refine_ls_hydrogen_treatment     constr
_refine_ls_weighting_scheme     calc
_refine_ls_weighting_details
         'calc w=1/[\s^2^(Fo^2^)+(0.0363P)^2^+0.5497P] where P=(Fo^2^+2Fc^2^)/3'
_atom_sites_solution_hydrogens     geom
_atom_sites_solution_primary     direct
_atom_sites_solution_secondary     difmap
_refine_ls_shift/su_max     0.001
_refine_ls_shift/su_mean     0.000
_refine_diff_density_max     0.164
_refine_diff_density_min     -0.229
_refine_ls_extinction_method     none
_refine_ls_extinction_coef     ?
_refine_ls_abs_structure_details     'Flack (1983), 2649 Friedel pairs'
_refine_ls_abs_structure_Flack     0.06(4)
loop_
    _atom_type_symbol
    _atom_type_description
    _atom_type_scat_dispersion_real
    _atom_type_scat_dispersion_imag
    _atom_type_scat_source
    'C' 'C' 0.0033 0.0016
                         'International Tables Vol C Tables 4.2.6.8 and 6.1.1.4'
    'H' 'H' 0.0000 0.0000
                         'International Tables Vol C Tables 4.2.6.8 and 6.1.1.4'
    'N' 'N' 0.0061 0.0033
                         'International Tables Vol C Tables 4.2.6.8 and 6.1.1.4'
    'O' 'O' 0.0106 0.0060
                         'International Tables Vol C Tables 4.2.6.8 and 6.1.1.4'
    'P' 'P' 0.1023 0.0942
                         'International Tables Vol C Tables 4.2.6.8 and 6.1.1.4'
_computing_data_collection     'SMART (Bruker, 1996)'
_computing_cell_refinement     'SAINT (Bruker, 1996)'
_computing_data_reduction     'SAINT (Bruker, 1996)'
_computing_structure_solution     'SHELXS97 (Sheldrick, 2008)'
_computing_structure_refinement     'SHELXL97 (Sheldrick, 2008)'
_computing_molecular_graphics     'SHELXTL (Sheldrick, 2008)'
_computing_publication_material     'SHELXTL (Sheldrick, 2008)'
loop_
    _atom_site_type_symbol
    _atom_site_label
    _atom_site_fract_x
    _atom_site_fract_y
    _atom_site_fract_z
    _atom_site_U_iso_or_equiv
    _atom_site_adp_type
    _atom_site_calc_flag
    _atom_site_refinement_flags
    _atom_site_occupancy
    _atom_site_disorder_assembly
    _atom_site_disorder_group
    N N1 0.50725(13) 0.16964(16) 0.52519(13) 0.0230(5) Uani d . 1 . .
    H H1B 0.5374 0.2242 0.5414 0.028 Uiso calc R 1 . .
    N N4 0.30305(14) -0.01440(16) 0.74774(12) 0.0265(5) Uani d . 1 . .
    H H4A 0.3436 -0.0013 0.7061 0.032 Uiso calc R 1 . .
    H H4B 0.2451 -0.0069 0.7270 0.032 Uiso calc R 1 . .
    C C1 0.4316(2) 0.1694(2) 0.27143(19) 0.0359(7) Uani d . 1 . .
    H H1A 0.4151 0.1696 0.2152 0.043 Uiso calc R 1 . .
    C C2 0.45479(18) 0.2624(2) 0.31172(18) 0.0336(7) Uani d . 1 . .
    H H2A 0.4541 0.3251 0.2823 0.040 Uiso calc R 1 . .
    C C3 0.47881(17) 0.2616(2) 0.39546(16) 0.0269(6) Uani d . 1 . .
    H H3A 0.4937 0.3242 0.4219 0.032 Uiso calc R 1 . .
    C C4 0.48107(16) 0.1682(2) 0.44095(16) 0.0220(6) Uani d . 1 . .
    C C5 0.45765(17) 0.0754(2) 0.39961(16) 0.0242(6) Uani d . 1 . .
    H H5A 0.4583 0.0122 0.4285 0.029 Uiso calc R 1 . .
    C C6 0.43349(18) 0.0772(2) 0.31564(18) 0.0315(7) Uani d . 1 . .
    H H6A 0.4183 0.0150 0.2888 0.038 Uiso calc R 1 . .
    C C7 0.63999(18) -0.0209(2) 0.5543(2) 0.0407(7) Uani d . 1 . .
    H H7A 0.6703 0.0043 0.6046 0.049 Uiso calc R 1 . .
    H H7B 0.6556 0.0261 0.5087 0.049 Uiso calc R 1 . .
    C C8 0.6729(2) -0.1300(2) 0.53435(19) 0.0415(7) Uani d . 1 . .
    H H8A 0.7393 -0.1297 0.5266 0.062 Uiso calc R 1 . .
    H H8B 0.6432 -0.1540 0.4841 0.062 Uiso calc R 1 . .
    H H8C 0.6572 -0.1760 0.5797 0.062 Uiso calc R 1 . .
    C C21 0.3111(3) -0.1992(2) 0.7038(2) 0.0540(9) Uani d . 1 . .
    H H21A 0.3195 -0.2693 0.7240 0.081 Uiso calc R 1 . .
    H H21B 0.3596 -0.1828 0.6645 0.081 Uiso calc R 1 . .
    H H21C 0.2516 -0.1935 0.6769 0.081 Uiso calc R 1 . .
    C C22 0.3154(2) -0.1243(2) 0.77572(17) 0.0351(7) Uani d . 1 . .
    H H22A 0.2671 -0.1417 0.8157 0.042 Uiso calc R 1 . .
    H H22B 0.3752 -0.1312 0.8036 0.042 Uiso calc R 1 . .
    C C23 0.3172(2) 0.0639(2) 0.81480(18) 0.0359(7) Uani d . 1 . .
    H H23A 0.3785 0.0545 0.8391 0.043 Uiso calc R 1 . .
    H H23B 0.2713 0.0529 0.8585 0.043 Uiso calc R 1 . .
    C C24 0.3086(2) 0.1737(2) 0.7821(2) 0.0434(8) Uani d . 1 . .
    H H24A 0.3185 0.2224 0.8269 0.065 Uiso calc R 1 . .
    H H24B 0.2474 0.1838 0.7591 0.065 Uiso calc R 1 . .
    H H24C 0.3544 0.1851 0.7393 0.065 Uiso calc R 1 . .
    P P1 0.48758(4) 0.07915(5) 0.59834(4) 0.02230(16) Uani d . 1 . .
    O O1 0.52914(12) 0.12003(13) 0.67646(11) 0.0297(4) Uani d . 1 . .
    O O2 0.54000(11) -0.02352(13) 0.56616(11) 0.0259(4) Uani d . 1 . .
    O O3 0.38708(11) 0.04682(12) 0.59813(12) 0.0272(4) Uani d . 1 . .
    N N2 0.55256(14) 0.33041(17) 0.73990(14) 0.0283(5) Uani d . 1 . .
    H H2B 0.5502 0.2687 0.7187 0.034 Uiso calc R 1 . .
    N N3 0.72854(14) 0.40960(16) 0.50343(13) 0.0267(5) Uani d . 1 . .
    H H3B 0.7820 0.4225 0.5310 0.032 Uiso calc R 1 . .
    H H3C 0.6826 0.4046 0.5416 0.032 Uiso calc R 1 . .
    C C9 0.55185(17) 0.3353(2) 0.82782(16) 0.0233(6) Uani d . 1 . .
    C C10 0.55401(18) 0.2428(2) 0.87430(17) 0.0302(7) Uani d . 1 . .
    H H10A 0.5560 0.1789 0.8466 0.036 Uiso calc R 1 . .
    C C11 0.55331(19) 0.2445(2) 0.96026(18) 0.0343(7) Uani d . 1 . .
    H H11A 0.5552 0.1820 0.9899 0.041 Uiso calc R 1 . .
    C C12 0.54987(18) 0.3381(2) 1.00280(18) 0.0346(7) Uani d . 1 . .
    H H12A 0.5492 0.3391 1.0609 0.042 Uiso calc R 1 . .
    C C13 0.5474(2) 0.4306(2) 0.95808(18) 0.0336(7) Uani d . 1 . .
    H H13A 0.5451 0.4941 0.9863 0.040 Uiso calc R 1 . .
    C C14 0.54840(19) 0.4294(2) 0.87124(17) 0.0298(7) Uani d . 1 . .
    H H14A 0.5467 0.4922 0.8419 0.036 Uiso calc R 1 . .
    C C15 0.37515(18) 0.4351(2) 0.66248(18) 0.0357(7) Uani d . 1 . .
    H H15A 0.3879 0.3613 0.6542 0.043 Uiso calc R 1 . .
    H H15B 0.3479 0.4624 0.6115 0.043 Uiso calc R 1 . .
    C C16 0.3085(2) 0.4486(3) 0.7328(2) 0.0479(8) Uani d . 1 . .
    H H16A 0.2516 0.4121 0.7205 0.072 Uiso calc R 1 . .
    H H16B 0.2955 0.5216 0.7404 0.072 Uiso calc R 1 . .
    H H16C 0.3353 0.4207 0.7831 0.072 Uiso calc R 1 . .
    C C17 0.7673(2) 0.2234(2) 0.5187(2) 0.0412(7) Uani d . 1 . .
    H H17A 0.7725 0.1585 0.4889 0.062 Uiso calc R 1 . .
    H H17B 0.7220 0.2164 0.5625 0.062 Uiso calc R 1 . .
    H H17C 0.8267 0.2413 0.5424 0.062 Uiso calc R 1 . .
    C C18 0.73711(19) 0.3085(2) 0.45931(17) 0.0315(6) Uani d . 1 . .
    H H18A 0.7824 0.3149 0.4146 0.038 Uiso calc R 1 . .
    H H18B 0.6775 0.2900 0.4347 0.038 Uiso calc R 1 . .
    C C19 0.70839(19) 0.4987(2) 0.44723(17) 0.0326(6) Uani d . 1 . .
    H H19A 0.6487 0.4876 0.4201 0.039 Uiso calc R 1 . .
    H H19B 0.7559 0.5023 0.4041 0.039 Uiso calc R 1 . .
    C C20 0.7060(2) 0.6010(2) 0.4943(2) 0.0475(8) Uani d . 1 . .
    H H20A 0.6928 0.6570 0.4562 0.071 Uiso calc R 1 . .
    H H20B 0.7653 0.6128 0.5204 0.071 Uiso calc R 1 . .
    H H20C 0.6583 0.5981 0.5364 0.071 Uiso calc R 1 . .
    P P2 0.55732(4) 0.42782(5) 0.67233(4) 0.02279(16) Uani d . 1 . .
    O O4 0.56495(11) 0.37700(13) 0.58821(11) 0.0282(4) Uani d . 1 . .
    O O5 0.62869(12) 0.50728(13) 0.69568(10) 0.0306(4) Uani d . 1 . .
    O O6 0.46099(11) 0.48965(13) 0.68041(12) 0.0294(4) Uani d . 1 . .
loop_
    _atom_site_aniso_label
    _atom_site_aniso_U_11
    _atom_site_aniso_U_22
    _atom_site_aniso_U_33
    _atom_site_aniso_U_12
    _atom_site_aniso_U_13
    _atom_site_aniso_U_23
    N1 0.0269(11) 0.0204(12) 0.0219(11) -0.0046(9) -0.0028(9) -0.0019(9)
    N4 0.0218(12) 0.0335(13) 0.0241(11) 0.0008(9) -0.0012(9) 0.0045(10)
    C1 0.0436(17) 0.0395(18) 0.0247(15) 0.0050(14) -0.0059(13) -0.0015(14)
    C2 0.0404(16) 0.0300(16) 0.0304(16) 0.0006(13) -0.0034(12) 0.0025(14)
    C3 0.0305(14) 0.0226(15) 0.0276(16) 0.0018(12) 0.0013(11) -0.0045(12)
    C4 0.0181(13) 0.0249(15) 0.0231(15) 0.0032(11) 0.0024(10) -0.0017(11)
    C5 0.0255(14) 0.0204(14) 0.0268(16) -0.0006(11) -0.0014(11) -0.0014(12)
    C6 0.0319(16) 0.0342(16) 0.0284(16) -0.0013(12) -0.0040(12) -0.0077(14)
    C7 0.0223(15) 0.0437(18) 0.0561(19) 0.0006(13) 0.0027(13) -0.0137(15)
    C8 0.0409(17) 0.0400(18) 0.0435(18) 0.0134(14) 0.0066(14) -0.0004(14)
    C21 0.073(2) 0.0354(18) 0.054(2) -0.0014(17) -0.0147(17) 0.0019(16)
    C22 0.0366(16) 0.0322(16) 0.0365(17) 0.0011(13) -0.0049(13) 0.0116(14)
    C23 0.0386(17) 0.0401(17) 0.0291(15) 0.0011(13) -0.0048(13) -0.0042(14)
    C24 0.0464(18) 0.0368(17) 0.0470(19) -0.0006(14) 0.0049(15) -0.0052(14)
    P1 0.0261(4) 0.0211(3) 0.0197(3) 0.0005(3) -0.0011(3) 0.0006(3)
    O1 0.0411(11) 0.0250(9) 0.0230(10) 0.0006(8) -0.0046(9) 0.0006(9)
    O2 0.0239(10) 0.0239(10) 0.0298(11) 0.0019(7) 0.0000(7) -0.0027(8)
    O3 0.0225(9) 0.0320(10) 0.0272(10) -0.0021(7) 0.0011(9) 0.0028(9)
    N2 0.0400(13) 0.0201(12) 0.0247(13) -0.0001(10) 0.0015(10) -0.0041(9)
    N3 0.0250(12) 0.0307(13) 0.0245(12) 0.0010(9) -0.0009(9) 0.0021(10)
    C9 0.0230(14) 0.0255(15) 0.0213(15) -0.0023(11) -0.0003(11) -0.0002(12)
    C10 0.0362(16) 0.0238(15) 0.0306(17) -0.0010(12) 0.0000(12) -0.0010(13)
    C11 0.0428(18) 0.0298(16) 0.0304(17) -0.0056(14) -0.0008(12) 0.0090(13)
    C12 0.0383(17) 0.0454(19) 0.0202(16) -0.0005(13) -0.0033(12) 0.0007(13)
    C13 0.0422(18) 0.0308(17) 0.0279(16) 0.0054(13) -0.0027(12) -0.0089(13)
    C14 0.0374(16) 0.0256(15) 0.0264(16) 0.0020(12) -0.0050(12) 0.0008(12)
    C15 0.0281(14) 0.0456(17) 0.0334(16) -0.0015(13) -0.0007(14) -0.0054(14)
    C16 0.0383(18) 0.060(2) 0.045(2) -0.0006(16) 0.0093(15) -0.0028(16)
    C17 0.0384(16) 0.0291(16) 0.056(2) -0.0014(13) 0.0010(14) 0.0036(14)
    C18 0.0276(15) 0.0327(16) 0.0341(16) -0.0017(12) 0.0008(11) -0.0017(13)
    C19 0.0342(16) 0.0357(17) 0.0277(14) 0.0065(13) 0.0007(11) 0.0078(13)
    C20 0.054(2) 0.0384(18) 0.050(2) 0.0042(15) 0.0052(16) 0.0090(15)
    P2 0.0246(3) 0.0225(3) 0.0213(3) -0.0017(3) 0.0002(3) -0.0004(3)
    O4 0.0334(10) 0.0304(10) 0.0208(10) -0.0043(8) 0.0031(8) -0.0011(9)
    O5 0.0292(10) 0.0307(10) 0.0320(11) -0.0062(8) -0.0044(8) 0.0011(8)
    O6 0.0264(9) 0.0299(10) 0.0319(10) 0.0012(8) -0.0018(8) -0.0045(9)
_geom_special_details
;
All e.s.d.'s (except the e.s.d. in the dihedral angle between two l.s. planes)
are estimated using the full covariance matrix. The cell e.s.d.'s are taken
into account individually in the estimation of e.s.d.'s in distances, angles
and torsion angles; correlations between e.s.d.'s in cell parameters are only
used when they are defined by crystal symmetry. An approximate (isotropic)
treatment of cell e.s.d.'s is used for estimating e.s.d.'s involving l.s.
planes.
;
loop_
    _geom_bond_atom_site_label_1
    _geom_bond_atom_site_label_2
    _geom_bond_site_symmetry_2
    _geom_bond_distance
    _geom_bond_publ_flag
    N1 C4 . 1.399(3) ?
    N1 P1 . 1.670(2) ?
    N1 H1B . 0.8600 ?
    N4 C23 . 1.481(3) ?
    N4 C22 . 1.485(3) ?
    N4 H4A . 0.9000 ?
    N4 H4B . 0.9000 ?
    C1 C6 . 1.374(4) ?
    C1 C2 . 1.393(4) ?
    C1 H1A . 0.9300 ?
    C2 C3 . 1.383(4) ?
    C2 H2A . 0.9300 ?
    C3 C4 . 1.399(4) ?
    C3 H3A . 0.9300 ?
    C4 C5 . 1.399(3) ?
    C5 C6 . 1.387(4) ?
    C5 H5A . 0.9300 ?
    C6 H6A . 0.9300 ?
    C7 O2 . 1.447(3) ?
    C7 C8 . 1.507(4) ?
    C7 H7A . 0.9700 ?
    C7 H7B . 0.9700 ?
    C8 H8A . 0.9600 ?
    C8 H8B . 0.9600 ?
    C8 H8C . 0.9600 ?
    C21 C22 . 1.498(4) ?
    C21 H21A . 0.9600 ?
    C21 H21B . 0.9600 ?
    C21 H21C . 0.9600 ?
    C22 H22A . 0.9700 ?
    C22 H22B . 0.9700 ?
    C23 C24 . 1.504(4) ?
    C23 H23A . 0.9700 ?
    C23 H23B . 0.9700 ?
    C24 H24A . 0.9600 ?
    C24 H24B . 0.9600 ?
    C24 H24C . 0.9600 ?
    P1 O1 . 1.4798(19) y
    P1 O3 . 1.4994(17) y
    P1 O2 . 1.5979(18) y
    N2 C9 . 1.408(3) ?
    N2 P2 . 1.651(2) ?
    N2 H2B . 0.8600 ?
    N3 C18 . 1.478(3) ?
    N3 C19 . 1.480(3) ?
    N3 H3B . 0.9000 ?
    N3 H3C . 0.9000 ?
    C9 C14 . 1.391(4) ?
    C9 C10 . 1.397(4) ?
    C10 C11 . 1.375(4) ?
    C10 H10A . 0.9300 ?
    C11 C12 . 1.378(4) ?
    C11 H11A . 0.9300 ?
    C12 C13 . 1.382(4) ?
    C12 H12A . 0.9300 ?
    C13 C14 . 1.389(4) ?
    C13 H13A . 0.9300 ?
    C14 H14A . 0.9300 ?
    C15 O6 . 1.444(3) ?
    C15 C16 . 1.487(4) ?
    C15 H15A . 0.9700 ?
    C15 H15B . 0.9700 ?
    C16 H16A . 0.9600 ?
    C16 H16B . 0.9600 ?
    C16 H16C . 0.9600 ?
    C17 C18 . 1.507(4) ?
    C17 H17A . 0.9600 ?
    C17 H17B . 0.9600 ?
    C17 H17C . 0.9600 ?
    C18 H18A . 0.9700 ?
    C18 H18B . 0.9700 ?
    C19 C20 . 1.509(4) ?
    C19 H19A . 0.9700 ?
    C19 H19B . 0.9700 ?
    C20 H20A . 0.9600 ?
    C20 H20B . 0.9600 ?
    C20 H20C . 0.9600 ?
    P2 O5 . 1.4897(18) y
    P2 O4 . 1.4983(19) y
    P2 O6 . 1.5969(17) y
loop_
    _geom_angle_atom_site_label_1
    _geom_angle_atom_site_label_2
    _geom_angle_atom_site_label_3
    _geom_angle_site_symmetry_1
    _geom_angle_site_symmetry_3
    _geom_angle
    _geom_angle_publ_flag
    C4 N1 P1 . . 128.36(18) ?
    C4 N1 H1B . . 115.8 ?
    P1 N1 H1B . . 115.8 ?
    C23 N4 C22 . . 113.87(19) ?
    C23 N4 H4A . . 108.8 ?
    C22 N4 H4A . . 108.8 ?
    C23 N4 H4B . . 108.8 ?
    C22 N4 H4B . . 108.8 ?
    H4A N4 H4B . . 107.7 ?
    C6 C1 C2 . . 119.3(3) ?
    C6 C1 H1A . . 120.4 ?
    C2 C1 H1A . . 120.4 ?
    C3 C2 C1 . . 120.1(3) ?
    C3 C2 H2A . . 120.0 ?
    C1 C2 H2A . . 120.0 ?
    C2 C3 C4 . . 121.1(3) ?
    C2 C3 H3A . . 119.5 ?
    C4 C3 H3A . . 119.5 ?
    C3 C4 N1 . . 119.7(2) ?
    C3 C4 C5 . . 118.2(2) ?
    N1 C4 C5 . . 122.1(2) ?
    C6 C5 C4 . . 120.2(2) ?
    C6 C5 H5A . . 119.9 ?
    C4 C5 H5A . . 119.9 ?
    C1 C6 C5 . . 121.2(3) ?
    C1 C6 H6A . . 119.4 ?
    C5 C6 H6A . . 119.4 ?
    O2 C7 C8 . . 108.4(2) ?
    O2 C7 H7A . . 110.0 ?
    C8 C7 H7A . . 110.0 ?
    O2 C7 H7B . . 110.0 ?
    C8 C7 H7B . . 110.0 ?
    H7A C7 H7B . . 108.4 ?
    C7 C8 H8A . . 109.5 ?
    C7 C8 H8B . . 109.5 ?
    H8A C8 H8B . . 109.5 ?
    C7 C8 H8C . . 109.5 ?
    H8A C8 H8C . . 109.5 ?
    H8B C8 H8C . . 109.5 ?
    C22 C21 H21A . . 109.5 ?
    C22 C21 H21B . . 109.5 ?
    H21A C21 H21B . . 109.5 ?
    C22 C21 H21C . . 109.5 ?
    H21A C21 H21C . . 109.5 ?
    H21B C21 H21C . . 109.5 ?
    N4 C22 C21 . . 111.6(2) ?
    N4 C22 H22A . . 109.3 ?
    C21 C22 H22A . . 109.3 ?
    N4 C22 H22B . . 109.3 ?
    C21 C22 H22B . . 109.3 ?
    H22A C22 H22B . . 108.0 ?
    N4 C23 C24 . . 111.6(2) ?
    N4 C23 H23A . . 109.3 ?
    C24 C23 H23A . . 109.3 ?
    N4 C23 H23B . . 109.3 ?
    C24 C23 H23B . . 109.3 ?
    H23A C23 H23B . . 108.0 ?
    C23 C24 H24A . . 109.5 ?
    C23 C24 H24B . . 109.5 ?
    H24A C24 H24B . . 109.5 ?
    C23 C24 H24C . . 109.5 ?
    H24A C24 H24C . . 109.5 ?
    H24B C24 H24C . . 109.5 ?
    O1 P1 O3 . . 119.11(11) ?
    O1 P1 O2 . . 111.87(10) ?
    O3 P1 O2 . . 103.01(9) ?
    O1 P1 N1 . . 106.21(10) ?
    O3 P1 N1 . . 110.60(10) ?
    O2 P1 N1 . . 105.30(10) ?
    C7 O2 P1 . . 119.30(16) ?
    C9 N2 P2 . . 128.40(19) ?
    C9 N2 H2B . . 115.8 ?
    P2 N2 H2B . . 115.8 ?
    C18 N3 C19 . . 113.6(2) ?
    C18 N3 H3B . . 108.9 ?
    C19 N3 H3B . . 108.9 ?
    C18 N3 H3C . . 108.9 ?
    C19 N3 H3C . . 108.9 ?
    H3B N3 H3C . . 107.7 ?
    C14 C9 C10 . . 117.9(2) ?
    C14 C9 N2 . . 122.5(2) ?
    C10 C9 N2 . . 119.6(2) ?
    C11 C10 C9 . . 121.2(3) ?
    C11 C10 H10A . . 119.4 ?
    C9 C10 H10A . . 119.4 ?
    C10 C11 C12 . . 120.6(3) ?
    C10 C11 H11A . . 119.7 ?
    C12 C11 H11A . . 119.7 ?
    C11 C12 C13 . . 119.2(3) ?
    C11 C12 H12A . . 120.4 ?
    C13 C12 H12A . . 120.4 ?
    C12 C13 C14 . . 120.6(3) ?
    C12 C13 H13A . . 119.7 ?
    C14 C13 H13A . . 119.7 ?
    C13 C14 C9 . . 120.6(3) ?
    C13 C14 H14A . . 119.7 ?
    C9 C14 H14A . . 119.7 ?
    O6 C15 C16 . . 110.0(2) ?
    O6 C15 H15A . . 109.7 ?
    C16 C15 H15A . . 109.7 ?
    O6 C15 H15B . . 109.7 ?
    C16 C15 H15B . . 109.7 ?
    H15A C15 H15B . . 108.2 ?
    C15 C16 H16A . . 109.5 ?
    C15 C16 H16B . . 109.5 ?
    H16A C16 H16B . . 109.5 ?
    C15 C16 H16C . . 109.5 ?
    H16A C16 H16C . . 109.5 ?
    H16B C16 H16C . . 109.5 ?
    C18 C17 H17A . . 109.5 ?
    C18 C17 H17B . . 109.5 ?
    H17A C17 H17B . . 109.5 ?
    C18 C17 H17C . . 109.5 ?
    H17A C17 H17C . . 109.5 ?
    H17B C17 H17C . . 109.5 ?
    N3 C18 C17 . . 110.7(2) ?
    N3 C18 H18A . . 109.5 ?
    C17 C18 H18A . . 109.5 ?
    N3 C18 H18B . . 109.5 ?
    C17 C18 H18B . . 109.5 ?
    H18A C18 H18B . . 108.1 ?
    N3 C19 C20 . . 111.6(2) ?
    N3 C19 H19A . . 109.3 ?
    C20 C19 H19A . . 109.3 ?
    N3 C19 H19B . . 109.3 ?
    C20 C19 H19B . . 109.3 ?
    H19A C19 H19B . . 108.0 ?
    C19 C20 H20A . . 109.5 ?
    C19 C20 H20B . . 109.5 ?
    H20A C20 H20B . . 109.5 ?
    C19 C20 H20C . . 109.5 ?
    H20A C20 H20C . . 109.5 ?
    H20B C20 H20C . . 109.5 ?
    O5 P2 O4 . . 118.09(10) ?
    O5 P2 O6 . . 103.68(10) ?
    O4 P2 O6 . . 110.52(10) ?
    O5 P2 N2 . . 112.25(11) ?
    O4 P2 N2 . . 105.31(11) ?
    O6 P2 N2 . . 106.54(10) ?
    C15 O6 P2 . . 118.84(16) ?
loop_
    _geom_hbond_atom_site_label_D
    _geom_hbond_atom_site_label_H
    _geom_hbond_atom_site_label_A
    _geom_hbond_site_symmetry_A
    _geom_hbond_distance_DH
    _geom_hbond_distance_HA
    _geom_hbond_distance_DA
    _geom_hbond_angle_DHA
    N1 H1B O4 . 0.860 2.1300 2.954(3) 161.00
    N2 H2B O1 . 0.860 2.0400 2.895(3) 173.00
    N3 H3C O4 . 0.900 1.8800 2.742(3) 160.00
    N4 H4A O3 . 0.900 1.9400 2.792(3) 158.00
    N3 H3B O3 3 0.900 1.8910 2.788(3) 174.35
    N4 H4B O5 3_455 0.900 1.7430 2.637(3) 171.97
