# Supplementary material for: Diethyl­ammonium anilino(meth­oxy)­phosphinate
Source: Acta Crystallogr Sect E Struct Rep Online. 2008 Oct 22;64(Pt 11):o2171. doi: 10.1107/S1600536808033023 (PMC2959537; doi:10.1107/S1600536808033023)
Supplement: Supplementary file 2 [file e-64-o2171-Isup2.hkl]

# 
# h,k,l, Fc-squared, Fo-squared, sigma(Fo-squared) and status flag 
# 
data_I
_shelx_title ' l1 in Pna2(1)' 
_shelx_refln_list_code          4 
_shelx_F_calc_maximum      175.61 
_exptl_crystal_F_000      1184.00 
_reflns_d_resolution_high  0.8401 
 
loop_ 
 _symmetry_equiv_pos_as_xyz 
 'x, y, z' 
 '-x, -y, z+1/2' 
 'x+1/2, -y+1/2, z' 
 '-x+1/2, y+1/2, z+1/2' 
 
_cell_length_a    14.3412 
_cell_length_b    12.7846 
_cell_length_c    15.9971 
_cell_angle_alpha  90.000 
_cell_angle_beta   90.000 
_cell_angle_gamma  90.000 
 
_shelx_F_squared_multiplier     1.000 
 
loop_ 
 _refln_index_h 
 _refln_index_k 
 _refln_index_l 
 _refln_F_squared_calc 
 _refln_F_squared_meas 
 _refln_F_squared_sigma 
 _refln_observed_status 
   0   1 -19       19.81        8.21     39.87 o 
   0   0 -18      483.41      420.94     51.59 o 
   2   0 -18      105.71       82.08     31.66 o 
   4   0 -18      180.06      196.98     36.35 o 
   1   1 -18      459.99      538.19     41.04 o 
   2   1 -18       64.43       62.14     26.97 o 
   3   1 -18       63.47       78.56     36.35 o 
   4   1 -18      101.25       82.08     28.14 o 
   5   1 -18      134.07       99.66     30.49 o 
   0   2 -18       58.39       72.70     25.80 o 
   1   2 -18        4.17      -23.45     23.45 o 
   2   2 -18       15.44      -18.76     34.00 o 
   4   2 -18       24.34       -1.17     24.62 o 
   5   2 -18      214.50      160.64     28.14 o 
   1   3 -18       14.96       28.14     24.62 o 
   2   3 -18      184.24      196.98     29.31 o 
   3   3 -18       16.03       56.28     30.49 o 
   4   3 -18       57.57       90.28     29.31 o 
   0   4 -18      222.79      212.23     35.18 o 
   1   4 -18       30.96        1.17     31.66 o 
   2   4 -18       13.84       18.76     26.97 o 
   3   4 -18       31.09       15.24     21.11 o 
   2   0 -17       40.65       98.49     34.00 o 
   4   0 -17       14.34       36.35     24.62 o 
   6   0 -17      131.10       52.76     32.83 o 
   0   1 -17       44.29       60.97     32.83 o 
   1   1 -17       42.41       69.18     24.62 o 
   2   1 -17      136.62      150.08     30.49 o 
   3   1 -17      236.32      178.22     29.31 o 
   4   1 -17        8.39        5.86     25.80 o 
   6   1 -17        7.41       37.52     25.80 o 
   7   1 -17      117.52      132.50     32.83 o 
   1   2 -17       12.46        2.35     22.28 o 
   2   2 -17      123.48       70.35     29.31 o 
   3   2 -17       80.42       97.32     25.80 o 
   4   2 -17      169.25      174.71     25.80 o 
   5   2 -17       94.39       76.21     31.66 o 
   6   2 -17      221.44      245.06     29.31 o 
   7   2 -17       69.25      113.74     30.49 o 
   0   3 -17      553.41      501.84     39.87 o 
   1   3 -17       50.05       37.52     23.45 o 
   2   3 -17      411.67      436.18     38.69 o 
   3   3 -17       73.39       60.97     22.28 o 
   4   3 -17       89.71       82.08     29.31 o 
   5   3 -17      133.21       93.80     25.80 o 
   6   3 -17      147.63      161.81     25.80 o 
   1   4 -17      803.21      862.98     49.25 o 
   2   4 -17       14.15       12.90     19.93 o 
   3   4 -17      243.53      222.78     29.31 o 
   4   4 -17       33.17       85.59     24.62 o 
   5   4 -17       97.27      117.25     24.62 o 
   6   4 -17       37.41       12.90     19.93 o 
   0   5 -17      456.58      480.74     36.35 o 
   1   5 -17      125.05      106.70     31.66 o 
   2   5 -17      189.06      174.71     24.62 o 
   3   5 -17       14.11        5.86     21.11 o 
   4   5 -17        0.52      -18.76     18.76 o 
   5   5 -17       21.49       -5.86     15.24 o 
   1   6 -17      501.34      587.44     44.56 o 
   2   6 -17      156.38      184.09     26.97 o 
   3   6 -17       22.18       37.52     17.59 o 
   0   0 -16       22.49       31.66     26.97 o 
   2   0 -16      291.56      318.93     22.28 o 
   4   0 -16       10.54       16.42     21.11 o 
   6   0 -16      151.55      170.02     31.66 o 
   8   0 -16      511.32      594.47     49.25 o 
   1   1 -16      343.33      281.41     22.28 o 
   2   1 -16       28.43       12.90     17.59 o 
   3   1 -16      132.27       90.28     25.80 o 
   4   1 -16      163.92      151.26     30.49 o 
   5   1 -16      147.24      162.98     32.83 o 
   6   1 -16       21.73        1.17     21.11 o 
   7   1 -16      297.92      329.48     37.52 o 
   8   1 -16       14.95       28.14     22.28 o 
   9   1 -16      574.44      599.16     48.07 o 
   0   2 -16      882.95      875.88     32.83 o 
   1   2 -16        2.08      -15.24     15.24 o 
   2   2 -16      461.09      525.29     38.69 o 
   3   2 -16       26.55       14.07     21.11 o 
   4   2 -16      116.94      100.84     26.97 o 
   5   2 -16        4.96       -9.38     18.76 o 
   6   2 -16        0.96      -26.97     26.97 o 
   7   2 -16        8.69       -9.38     24.62 o 
   8   2 -16      122.08      117.25     25.80 o 
   1   3 -16       15.57      -23.45     24.62 o 
   2   3 -16       37.96       32.83     26.97 o 
   3   3 -16      127.79      104.35     21.11 o 
   4   3 -16      335.07      338.86     32.83 o 
   5   3 -16       89.80       72.70     19.93 o 
   6   3 -16      117.93      132.50     25.80 o 
   7   3 -16       85.81       52.76     18.76 o 
   8   3 -16       39.14       80.90     23.45 o 
   0   4 -16      623.93      595.64     39.87 o 
   1   4 -16       46.53       75.04     25.80 o 
   2   4 -16       73.69       64.49     24.62 o 
   3   4 -16      318.67      293.13     30.49 o 
   4   4 -16       42.24       48.07     23.45 o 
   5   4 -16      231.98      266.16     26.97 o 
   6   4 -16      102.91       94.97     19.93 o 
   7   4 -16       54.99       72.70     18.76 o 
   8   4 -16       84.71      178.22     51.59 o 
   1   5 -16       17.48       29.31     18.76 o 
   2   5 -16       20.27        0.00     21.11 o 
   3   5 -16      222.31      253.27     28.14 o 
   4   5 -16       51.55       65.66     16.42 o 
   5   5 -16      444.12      417.42     25.80 o 
   6   5 -16      117.17      177.05     39.87 o 
   7   5 -16      138.04      132.50     42.21 o 
   0   6 -16      904.94      927.47     51.59 o 
   1   6 -16        3.68       25.80     17.59 o 
   2   6 -16      563.66      633.16     34.00 o 
   3   6 -16      127.60      134.84     17.59 o 
   4   6 -16      116.82       99.66     14.07 o 
   5   6 -16       79.98       79.73     31.66 o 
   6   6 -16      234.00      274.37     41.04 o 
   1   7 -16      237.53      226.30     21.11 o 
   2   7 -16       53.04       38.69     12.90 o 
   3   7 -16      373.32      427.97     45.73 o 
   4   7 -16        2.91       22.28     36.35 o 
   0   8 -16      376.21      328.31     30.49 o 
   1   8 -16       20.46       42.21     16.42 o 
   2   8 -16       97.48       75.04     36.35 o 
   2   0 -15      385.97      389.28     19.93 o 
   4   0 -15      783.55      732.83     30.49 o 
   6   0 -15      261.60      225.13     29.31 o 
   8   0 -15      323.37      384.59     41.04 o 
  10   0 -15      829.71      946.23     58.63 o 
   0   1 -15     1657.05     1687.27     45.73 o 
   1   1 -15        4.92       30.49     15.24 o 
   2   1 -15      668.40      684.76     28.14 o 
   3   1 -15      892.76      880.57     34.00 o 
   4   1 -15      223.70      223.95     16.42 o 
   5   1 -15      905.58      938.02     44.56 o 
   6   1 -15       15.45        2.35     19.93 o 
   7   1 -15      211.78      255.61     31.66 o 
   8   1 -15      214.53      186.43     25.80 o 
   9   1 -15       74.09      127.81     29.31 o 
  10   1 -15       73.11       86.77     24.62 o 
   1   2 -15      213.09      206.36     19.93 o 
   2   2 -15      295.57      272.03     18.76 o 
   3   2 -15      421.53      460.80     22.28 o 
   4   2 -15       98.51       97.32      8.21 o 
   5   2 -15      323.89      320.10     31.66 o 
   6   2 -15      425.96      461.98     34.00 o 
   7   2 -15      409.74      392.80     32.83 o 
   8   2 -15       25.58        0.00     18.76 o 
   9   2 -15      444.39      417.42     35.18 o 
  10   2 -15      376.31      444.39     38.69 o 
   0   3 -15     2390.65     2432.99     57.45 o 
   1   3 -15       35.61       35.18     15.24 o 
   2   3 -15     1613.29     1720.10     51.59 o 
   3   3 -15       34.96       38.69     10.55 o 
   4   3 -15      142.55      154.77     24.62 o 
   5   3 -15       33.28       31.66     21.11 o 
   6   3 -15       59.91       70.35     16.42 o 
   7   3 -15      157.93      179.40     24.62 o 
   8   3 -15       59.65       99.66     23.45 o 
   9   3 -15       58.31       49.25     23.45 o 
   1   4 -15      169.97      165.33     17.59 o 
   2   4 -15      295.13      262.65     18.76 o 
   3   4 -15      291.10      287.27     24.62 o 
   4   4 -15      138.63      116.08     18.76 o 
   5   4 -15      342.11      340.03     23.45 o 
   6   4 -15      219.87      236.85     21.11 o 
   7   4 -15      501.53      504.19     28.14 o 
   8   4 -15       98.22       92.63     15.24 o 
   9   4 -15      522.70      551.09     51.59 o 
   0   5 -15      877.54      920.43     37.52 o 
   1   5 -15        6.77        4.69     12.90 o 
   2   5 -15      372.78      422.11     26.97 o 
   3   5 -15      291.46      282.58     22.28 o 
   4   5 -15       15.28       52.76     16.42 o 
   5   5 -15       25.93       45.73     14.07 o 
   6   5 -15       70.37       66.83     11.73 o 
   7   5 -15      134.85      220.44     38.69 o 
   8   5 -15      104.04      138.36     35.18 o 
   1   6 -15      209.69      216.92     19.93 o 
   2   6 -15      160.79      154.77     19.93 o 
   3   6 -15       40.21       28.14     12.90 o 
   4   6 -15      402.67      406.87     21.11 o 
   5   6 -15        5.39       11.73     28.14 o 
   6   6 -15      506.42      540.54     49.25 o 
   7   6 -15       23.36       55.11     31.66 o 
   8   6 -15       28.73      -10.55     37.52 o 
   0   7 -15       81.55       75.04     18.76 o 
   1   7 -15      116.30      103.18     16.42 o 
   2   7 -15       47.30       21.11     11.73 o 
   3   7 -15      354.76      412.73     46.90 o 
   4   7 -15       69.02       84.42     34.00 o 
   5   7 -15      283.52      248.58     42.21 o 
   6   7 -15      191.86      150.08     46.90 o 
   1   8 -15      102.07      119.60     16.42 o 
   2   8 -15       53.59       62.14     30.49 o 
   3   8 -15       34.38      -25.80     28.14 o 
   4   8 -15      152.80      213.40     36.35 o 
   5   8 -15      308.64      286.10     39.87 o 
   0   9 -15      321.20      328.31     29.31 o 
   1   9 -15      178.78      140.70     41.04 o 
   2   9 -15      196.99      162.98     38.69 o 
   0   0 -14     8447.20     8288.60    223.95 o 
   2   0 -14     3917.72     4103.85     87.94 o 
   4   0 -14     1482.01     1486.76     39.87 o 
   6   0 -14       78.94       80.90     17.59 o 
   8   0 -14       77.29       44.56     26.97 o 
  10   0 -14      123.94      141.88     32.83 o 
   1   1 -14       28.78       35.18     16.42 o 
   2   1 -14       65.06       50.42     15.24 o 
   3   1 -14      105.99      109.05     14.07 o 
   4   1 -14      616.34      614.40     24.62 o 
   5   1 -14      419.57      417.42     25.80 o 
   6   1 -14      183.64      189.95     19.93 o 
   7   1 -14     1228.80     1341.37     56.28 o 
   8   1 -14        2.38      -25.80     25.80 o 
   9   1 -14     1350.75     1279.23     60.97 o 
  10   1 -14       69.13       82.08     30.49 o 
  11   1 -14      656.43      658.96     45.73 o 
   0   2 -14      579.74      661.31     25.80 o 
   1   2 -14      287.99      276.72     19.93 o 
   2   2 -14       67.38       65.66     11.73 o 
   3   2 -14      425.61      412.73     18.76 o 
   4   2 -14       16.76       12.90      5.86 o 
   5   2 -14      448.37      445.56     23.45 o 
   6   2 -14       37.99       31.66     15.24 o 
   7   2 -14      364.12      404.52     32.83 o 
   8   2 -14      213.00      196.98     26.97 o 
   9   2 -14       26.62       41.04     24.62 o 
  10   2 -14      243.61      226.30     26.97 o 
  11   2 -14       46.79       41.04     25.80 o 
   1   3 -14       79.47       76.21     14.07 o 
   2   3 -14        8.99       -5.86     11.73 o 
   3   3 -14      478.26      449.08     19.93 o 
   4   3 -14      454.15      456.11     30.49 o 
   5   3 -14      173.43      182.91     17.59 o 
   6   3 -14      281.19      295.48     18.76 o 
   7   3 -14      120.84      102.01     16.42 o 
   8   3 -14       24.25       25.80     14.07 o 
   9   3 -14       73.58      112.56     19.93 o 
  10   3 -14       53.44       49.25     15.24 o 
  11   3 -14       76.39      102.01     23.45 o 
   0   4 -14      187.29      157.12     17.59 o 
   1   4 -14       92.30       65.66     14.07 o 
   2   4 -14      701.91      634.34     23.45 o 
   3   4 -14     1089.92     1156.11     30.49 o 
   4   4 -14        1.59        1.17     11.73 o 
   5   4 -14      676.16      687.10     29.31 o 
   6   4 -14       66.27       76.21     10.55 o 
   7   4 -14      443.60      474.87     24.62 o 
   8   4 -14      153.35      154.77     17.59 o 
   9   4 -14        0.35        0.00     14.07 o 
  10   4 -14       34.29       52.76     14.07 o 
   1   5 -14      566.50      587.44     23.45 o 
   2   5 -14       17.91       -1.17     11.73 o 
   3   5 -14      226.19      238.02     14.07 o 
   4   5 -14       38.89       38.69      9.38 o 
   5   5 -14      704.47      656.62     21.11 o 
   6   5 -14       63.89       59.80      5.86 o 
   7   5 -14       25.07        1.17     32.83 o 
   8   5 -14       79.39       50.42     44.56 o 
   9   5 -14      153.60       56.28     34.00 o 
  10   5 -14      222.85      253.27     42.21 o 
   0   6 -14     2605.07     2678.05     65.66 o 
   1   6 -14       24.53       43.38     12.90 o 
   2   6 -14     2084.37     2001.50     52.76 o 
   3   6 -14       62.46       62.14     12.90 o 
   4   6 -14       95.80      103.18      5.86 o 
   5   6 -14      100.65       63.32     28.14 o 
   6   6 -14       42.96       39.87     34.00 o 
   7   6 -14       33.37       48.07     35.18 o 
   8   6 -14      145.47       77.39     38.69 o 
   9   6 -14       33.15       52.76     34.00 o 
   1   7 -14       17.33       23.45     14.07 o 
   2   7 -14       30.26       35.18     11.73 o 
   3   7 -14       47.02        7.04     30.49 o 
   4   7 -14        0.59       18.76     36.35 o 
   5   7 -14      140.15      138.36     36.35 o 
   6   7 -14      163.37      166.50     36.35 o 
   7   7 -14      132.91      194.64     37.52 o 
   8   7 -14       25.34       -9.38     44.56 o 
   0   8 -14      688.05      763.32     34.00 o 
   1   8 -14       62.96       52.76     12.90 o 
   2   8 -14      267.02      274.37     14.07 o 
   3   8 -14       71.28       79.73     34.00 o 
   4   8 -14       10.67       44.56     30.49 o 
   5   8 -14      145.12      124.29     32.83 o 
   6   8 -14      208.78      180.57     49.25 o 
   7   8 -14      347.45      331.83     42.21 o 
   1   9 -14       12.86       29.31     10.55 o 
   2   9 -14       11.28      -25.80     25.80 o 
   3   9 -14        8.58       22.28     28.14 o 
   4   9 -14        8.19       16.42     42.21 o 
   5   9 -14      144.16      141.88     34.00 o 
   0  10 -14      216.68      201.67     19.93 o 
   1  10 -14       90.21      143.05     36.35 o 
   2  10 -14       32.85       71.52     36.35 o 
   2   0 -13       50.78       28.14     11.73 o 
   4   0 -13     1365.42     1326.13     35.18 o 
   6   0 -13     1948.75     1817.42     55.11 o 
   8   0 -13      141.02      160.64     19.93 o 
  10   0 -13      775.10      751.59     43.38 o 
  12   0 -13      748.46      708.21     51.59 o 
   0   1 -13     2126.92     2220.77     53.94 o 
   1   1 -13      348.72      344.72     19.93 o 
   2   1 -13      607.87      607.37     22.28 o 
   3   1 -13      296.09      335.34     16.42 o 
   4   1 -13      482.30      469.01     18.76 o 
   5   1 -13      549.52      602.68     28.14 o 
   6   1 -13       48.74       39.87     15.24 o 
   7   1 -13      138.88      165.33     17.59 o 
   8   1 -13      298.08      240.37     19.93 o 
   9   1 -13       13.25       41.04     19.93 o 
  10   1 -13       31.87        7.04     25.80 o 
  11   1 -13       73.79      118.43     25.80 o 
  12   1 -13        8.61      -22.28     22.28 o 
   1   2 -13      368.20      331.83     17.59 o 
   2   2 -13      392.54      416.25     18.76 o 
   3   2 -13      676.45      682.41     22.28 o 
   4   2 -13      204.29      220.44      9.38 o 
   5   2 -13      838.48      762.14     30.49 o 
   6   2 -13       63.12       87.94     14.07 o 
   7   2 -13     1897.08     2002.68     57.45 o 
   8   2 -13      176.21      204.02     18.76 o 
   9   2 -13     1200.33     1232.33     53.94 o 
  10   2 -13      244.02      248.58     26.97 o 
  11   2 -13      611.16      615.58     39.87 o 
  12   2 -13      502.02      480.74     38.69 o 
   0   3 -13     3991.87     4134.33     79.73 o 
   1   3 -13      249.95      263.82     16.42 o 
   2   3 -13     2197.06     2227.80     52.76 o 
   3   3 -13      444.88      447.91     16.42 o 
   4   3 -13      264.21      245.06     18.76 o 
   5   3 -13      145.22      140.70     12.90 o 
   6   3 -13      114.18      107.87     12.90 o 
   7   3 -13       12.81       25.80     11.73 o 
   8   3 -13        4.30       -2.35     15.24 o 
   9   3 -13       68.94       55.11     14.07 o 
  10   3 -13        5.26        0.00     16.42 o 
  11   3 -13      167.37      188.78     24.62 o 
  12   3 -13        5.48       -9.38     15.24 o 
   1   4 -13      635.16      583.92     22.28 o 
   2   4 -13      709.16      708.21     22.28 o 
   3   4 -13       44.44       39.87      9.38 o 
   4   4 -13      724.87      685.93     26.97 o 
   5   4 -13       85.90       93.80     10.55 o 
   6   4 -13      388.21      395.14     17.59 o 
   7   4 -13      463.05      473.70     18.76 o 
   8   4 -13      303.25      317.75     18.76 o 
   9   4 -13      269.85      311.89     19.93 o 
  10   4 -13       18.68       15.24     11.73 o 
  11   4 -13      263.09      274.37     21.11 o 
   0   5 -13       56.61       37.52      9.38 o 
   1   5 -13      317.02      325.96     17.59 o 
   2   5 -13      168.30      145.39     11.73 o 
   3   5 -13      122.39      134.84     10.55 o 
   4   5 -13      101.08      107.87      9.38 o 
   5   5 -13       52.62       50.42      7.04 o 
   6   5 -13        6.28      -34.00     34.00 o 
   7   5 -13       20.71       43.38     28.14 o 
   8   5 -13      117.25      106.70     31.66 o 
   9   5 -13       10.36       30.49     35.18 o 
  10   5 -13       27.91       32.83     38.69 o 
  11   5 -13       30.51       -7.04     41.04 o 
   1   6 -13       10.61       14.07      9.38 o 
   2   6 -13      438.96      417.42     17.59 o 
   3   6 -13       98.23       89.11     12.90 o 
   4   6 -13      687.74      729.31     46.90 o 
   5   6 -13       33.27       66.83     37.52 o 
   6   6 -13      390.17      379.90     42.21 o 
   7   6 -13       67.36       64.49     29.31 o 
   8   6 -13       27.46      -17.59     31.66 o 
   9   6 -13       34.99       64.49     31.66 o 
  10   6 -13      129.75      107.87     41.04 o 
   0   7 -13      242.21      243.89     15.24 o 
   1   7 -13        8.34       11.73     11.73 o 
   2   7 -13      250.82      273.20     14.07 o 
   3   7 -13      223.48      261.47     30.49 o 
   4   7 -13       48.09       42.21     30.49 o 
   5   7 -13       96.30       89.11     28.14 o 
   6   7 -13       24.14       24.62     28.14 o 
   7   7 -13      103.48      125.46     44.56 o 
   8   7 -13       14.45       64.49     32.83 o 
   9   7 -13      129.50      152.43     41.04 o 
   1   8 -13        2.75       -4.69      9.38 o 
   2   8 -13       21.45      -19.93     26.97 o 
   3   8 -13       41.23       60.97     36.35 o 
   4   8 -13      112.30      112.56     28.14 o 
   5   8 -13      225.87      170.02     32.83 o 
   6   8 -13      188.07      188.78     39.87 o 
   7   8 -13       76.08       73.87     31.66 o 
   8   8 -13        4.09       -9.38     35.18 o 
   0   9 -13      393.68      430.32     26.97 o 
   1   9 -13       19.18       22.28      8.21 o 
   2   9 -13      132.25      120.77     28.14 o 
   3   9 -13      136.06      150.08     31.66 o 
   4   9 -13      322.11      321.27     39.87 o 
   5   9 -13       98.97       51.59     29.31 o 
   6   9 -13       99.22       60.97     43.38 o 
   7   9 -13       14.56       24.62     31.66 o 
   1  10 -13      157.39      130.15     34.00 o 
   2  10 -13       10.92        1.17     34.00 o 
   3  10 -13       68.32       62.14     29.31 o 
   4  10 -13      103.68       96.15     37.52 o 
   5  10 -13      372.26      396.31     39.87 o 
   0  11 -13       95.75      123.12     30.49 o 
   1  11 -13        6.24       16.42     31.66 o 
   0   0 -12     4989.89     4793.29    113.74 o 
   2   0 -12     2051.61     2102.34     45.73 o 
   4   0 -12      691.59      742.21     22.28 o 
   6   0 -12      469.17      485.43     24.62 o 
   8   0 -12      855.70      966.16     36.35 o 
  10   0 -12      480.46      504.19     41.04 o 
  12   0 -12      295.06      317.75     31.66 o 
   1   1 -12      109.33       80.90     10.55 o 
   2   1 -12       88.74       93.80      9.38 o 
   3   1 -12      122.44      119.60     10.55 o 
   4   1 -12      239.28      218.09     12.90 o 
   5   1 -12      542.20      565.16     22.28 o 
   6   1 -12      171.08      146.57     15.24 o 
   7   1 -12     1138.39     1255.78     39.87 o 
   8   1 -12       71.09       60.97     14.07 o 
   9   1 -12     1395.18     1489.11     46.90 o 
  10   1 -12       94.07      127.81     23.45 o 
  11   1 -12     1057.47     1105.69     58.63 o 
  12   1 -12       55.29        9.38     22.28 o 
  13   1 -12       82.02       50.42     25.80 o 
   0   2 -12     2103.31     2145.72     51.59 o 
   1   2 -12       75.52       59.80     10.55 o 
   2   2 -12      712.63      704.69     19.93 o 
   3   2 -12      791.78      816.08     23.45 o 
   4   2 -12      267.28      273.20     19.93 o 
   5   2 -12      949.05      892.29     25.80 o 
   6   2 -12        0.97       -9.38     10.55 o 
   7   2 -12      107.86      116.08     14.07 o 
   8   2 -12      253.23      230.99     16.42 o 
   9   2 -12        7.14       12.90     12.90 o 
  10   2 -12        0.45      -15.24     15.24 o 
  11   2 -12      241.95      273.20     26.97 o 
  12   2 -12       59.48       26.97     19.93 o 
  13   2 -12      211.69      191.12     31.66 o 
   1   3 -12     3028.80     3028.64     53.94 o 
   2   3 -12      378.07      389.28     15.24 o 
   3   3 -12      307.66      309.55     12.90 o 
   5   3 -12      578.10      541.71     21.11 o 
   6   3 -12      850.45      837.18     26.97 o 
   7   3 -12      252.28      219.26     18.76 o 
   8   3 -12       68.62       45.73     11.73 o 
   9   3 -12      197.45      222.78     19.93 o 
  10   3 -12      503.58      512.39     28.14 o 
  11   3 -12       80.51      106.70     22.28 o 
  12   3 -12      943.63     1034.17     44.56 o 
   0   4 -12     1882.31     1911.22     42.21 o 
   1   4 -12       73.46       89.11     10.55 o 
   2   4 -12     1220.52     1195.98     28.14 o 
   3   4 -12       11.35       17.59      7.04 o 
   4   4 -12      571.09      548.74     23.45 o 
   5   4 -12      137.68      137.19     10.55 o 
   6   4 -12      614.39      576.88     19.93 o 
   7   4 -12       98.30       99.66     10.55 o 
   8   4 -12       38.69       24.62      9.38 o 
   9   4 -12       19.07       34.00      9.38 o 
  10   4 -12      282.76      281.41     18.76 o 
  11   4 -12       92.81      109.05     16.42 o 
  12   4 -12      135.65      116.08     18.76 o 
   1   5 -12       89.60       94.97     10.55 o 
   2   5 -12      728.70      746.90     23.45 o 
   3   5 -12      761.85      792.63     24.62 o 
   4   5 -12      759.32      731.66     21.11 o 
   5   5 -12      331.45      330.65     10.55 o 
   6   5 -12      822.36      881.74     48.07 o 
   7   5 -12      870.62      839.53     49.25 o 
   8   5 -12      377.06      293.13     37.52 o 
   9   5 -12      339.67      295.48     36.35 o 
  10   5 -12      142.38      182.91     48.07 o 
  11   5 -12       38.41       86.77     34.00 o 
  12   5 -12      143.97      150.08     38.69 o 
   0   6 -12      372.32      369.35     16.42 o 
   1   6 -12        0.69       14.07     10.55 o 
   2   6 -12      153.72      151.26     11.73 o 
   3   6 -12       75.89       92.63     10.55 o 
   4   6 -12       60.92       -2.35     25.80 o 
   5   6 -12        0.36      -28.14     28.14 o 
   6   6 -12       25.57       22.28     25.80 o 
   7   6 -12       84.38       39.87     30.49 o 
   8   6 -12      494.35      525.29     44.56 o 
   9   6 -12        9.08      -32.83     32.83 o 
  10   6 -12      178.19      104.35     41.04 o 
  11   6 -12      123.54      172.36     42.21 o 
   1   7 -12      115.84      103.18     11.73 o 
   2   7 -12      207.20      184.09     11.73 o 
   3   7 -12      335.37      318.93     30.49 o 
   4   7 -12      251.83      270.85     35.18 o 
   5   7 -12       99.84      105.53     26.97 o 
   6   7 -12      167.27      121.94     34.00 o 
   7   7 -12      691.88      664.82     45.73 o 
   8   7 -12       26.46      -15.24     31.66 o 
   9   7 -12      483.64      452.60     45.73 o 
  10   7 -12       22.45       10.55     32.83 o 
   0   8 -12      385.88      419.76     17.59 o 
   1   8 -12       40.61       38.69     10.55 o 
   2   8 -12      740.07      768.01     42.21 o 
   3   8 -12      120.50      113.74     31.66 o 
   4   8 -12      297.41      270.85     31.66 o 
   5   8 -12       98.98       94.97     39.87 o 
   6   8 -12       25.75       10.55     32.83 o 
   7   8 -12      195.79      170.02     44.56 o 
   8   8 -12      202.46      155.95     39.87 o 
   9   8 -12      214.26      187.60     36.35 o 
   2   9 -12       16.02       64.49     36.35 o 
   3   9 -12       17.25      -24.62     24.62 o 
   4   9 -12      185.08      259.13     39.87 o 
   5   9 -12        4.05       -4.69     26.97 o 
   6   9 -12       43.10       16.42     34.00 o 
   7   9 -12       19.66        3.52     30.49 o 
   8   9 -12      140.59      182.91     38.69 o 
   0  10 -12      179.18      185.26     17.59 o 
   1  10 -12       84.88       96.15     36.35 o 
   2  10 -12       38.70       36.35     26.97 o 
   3  10 -12       65.82       39.87     28.14 o 
   4  10 -12      152.73      113.74     31.66 o 
   5  10 -12      258.89      211.05     34.00 o 
   6  10 -12       63.00      126.63     38.69 o 
   7  10 -12      212.38      252.09     44.56 o 
   1  11 -12        1.71       22.28     38.69 o 
   3  11 -12      145.83      141.88     31.66 o 
   4  11 -12        1.70       19.93     34.00 o 
   2   0 -11       42.93       55.11      8.21 o 
   4   0 -11      770.60      724.62     18.76 o 
   6   0 -11      709.46      712.90     24.62 o 
   8   0 -11      243.02      232.16     18.76 o 
  10   0 -11      534.66      566.33     29.31 o 
  12   0 -11      625.11      590.95     43.38 o 
   0   1 -11     1466.04     1480.90     29.31 o 
   1   1 -11      964.98      945.06     21.11 o 
   2   1 -11     1213.12     1153.77     24.62 o 
   3   1 -11      896.64      871.19     19.93 o 
   4   1 -11      370.32      349.41     11.73 o 
   5   1 -11      430.72      390.45     17.59 o 
   6   1 -11      128.29      139.53     15.24 o 
   7   1 -11       47.00       48.07     12.90 o 
   8   1 -11      332.61      367.00     22.28 o 
   9   1 -11      520.24      547.57     28.14 o 
  10   1 -11      265.90      262.65     19.93 o 
  11   1 -11      519.64      546.40     38.69 o 
  12   1 -11      105.47       79.73     22.28 o 
  13   1 -11      186.16      243.89     36.35 o 
   1   2 -11     1789.03     1797.48     34.00 o 
   2   2 -11       32.42       30.49      8.21 o 
   3   2 -11      794.72      778.56     17.59 o 
   4   2 -11     1300.90     1221.77     28.14 o 
   5   2 -11      439.72      393.97     16.42 o 
   6   2 -11      211.01      205.19     12.90 o 
   7   2 -11      643.99      615.58     22.28 o 
   8   2 -11      369.84      371.69     17.59 o 
   9   2 -11      443.85      488.94     23.45 o 
  10   2 -11      113.09       96.15     15.24 o 
  11   2 -11       63.47       83.25     17.59 o 
  12   2 -11      113.33      127.81     24.62 o 
  13   2 -11       30.40       30.49     23.45 o 
   0   3 -11     4222.71     4149.57     65.66 o 
   1   3 -11      125.15      110.22     10.55 o 
   2   3 -11     2786.27     2856.28     45.73 o 
   3   3 -11     1383.51     1408.21     28.14 o 
   4   3 -11      725.00      777.39     26.97 o 
   5   3 -11      438.86      450.25     16.42 o 
   6   3 -11      553.49      477.22     23.45 o 
   7   3 -11       27.79       14.07     12.90 o 
   8   3 -11      368.17      331.83     22.28 o 
   9   3 -11      739.85      675.38     30.49 o 
  10   3 -11      589.21      613.23     23.45 o 
  11   3 -11       28.54       16.42     16.42 o 
  12   3 -11       33.83       39.87     19.93 o 
  13   3 -11       91.89      134.84     24.62 o 
   1   4 -11       72.23       80.90      9.38 o 
   2   4 -11      338.09      307.20     14.07 o 
   3   4 -11      246.47      228.64     10.55 o 
   4   4 -11      381.42      379.90     14.07 o 
   5   4 -11      142.72      141.88      9.38 o 
   6   4 -11      540.07      526.46     17.59 o 
   7   4 -11     1433.48     1468.00     35.18 o 
   8   4 -11       32.22       38.69      7.04 o 
   9   4 -11     1203.64     1286.26     36.35 o 
  10   4 -11      211.95      205.19     16.42 o 
  11   4 -11      782.20      793.80     35.18 o 
  12   4 -11       57.44       21.11     15.24 o 
  13   4 -11       40.86      -17.59     17.59 o 
   0   5 -11     5318.70     5454.60     93.80 o 
   1   5 -11      933.50      945.06     23.45 o 
   2   5 -11     3611.55     3753.26     68.01 o 
   3   5 -11      597.81      589.78     17.59 o 
   4   5 -11      469.35      518.26     15.24 o 
   5   5 -11     3431.30     3497.65    106.70 o 
   6   5 -11      209.51      211.05     29.31 o 
   7   5 -11      788.23      821.94     44.56 o 
   8   5 -11      120.35      124.29     29.31 o 
   9   5 -11        5.24       31.66     28.14 o 
  10   5 -11      633.73      749.24     52.76 o 
  11   5 -11       56.41       62.14     39.87 o 
  12   5 -11      216.44      153.60     38.69 o 
   1   6 -11      613.69      642.54     19.93 o 
   2   6 -11      478.22      460.80     16.42 o 
   3   6 -11      244.61      254.44     11.73 o 
   4   6 -11      340.76      367.00     37.52 o 
   5   6 -11       67.71       63.32     29.31 o 
   6   6 -11     1383.64     1498.49     62.14 o 
   7   6 -11       13.18       31.66     26.97 o 
   8   6 -11      150.08      172.36     32.83 o 
   9   6 -11      150.26      124.29     30.49 o 
  10   6 -11      109.00      126.63     32.83 o 
  11   6 -11       47.23       51.59     45.73 o 
  12   6 -11      623.62      601.51     52.76 o 
   0   7 -11     1796.14     1663.82     37.52 o 
   1   7 -11      100.28       96.15     10.55 o 
   2   7 -11     1206.51     1200.67     30.49 o 
   3   7 -11      976.20      975.54     49.25 o 
   5   7 -11     2549.47     2565.49     85.59 o 
   6   7 -11      252.24      286.10     35.18 o 
   7   7 -11      740.90      901.67     50.42 o 
   8   7 -11       95.95      152.43     32.83 o 
   9   7 -11      143.64       90.28     30.49 o 
  10   7 -11      297.81      267.34     42.21 o 
  11   7 -11      156.75      188.78     43.38 o 
   1   8 -11      186.51      193.47     11.73 o 
   2   8 -11      361.48      377.55     34.00 o 
   3   8 -11      314.61      317.75     30.49 o 
   4   8 -11       90.75       96.15     26.97 o 
   5   8 -11      209.97      148.91     34.00 o 
   6   8 -11      406.84      349.41     35.18 o 
   7   8 -11      257.19      242.71     34.00 o 
   8   8 -11       22.73      -29.31     29.31 o 
   9   8 -11      140.68      136.01     38.69 o 
  10   8 -11      144.17      179.40     36.35 o 
   1   9 -11        5.06       -5.86     12.90 o 
   2   9 -11      273.65      241.54     30.49 o 
   3   9 -11      248.79      200.50     34.00 o 
   4   9 -11      230.30      222.78     39.87 o 
   5   9 -11      329.85      321.27     39.87 o 
   6   9 -11      217.27      198.16     38.69 o 
   7   9 -11      140.12      228.64     38.69 o 
   8   9 -11      312.96      328.31     50.42 o 
   9   9 -11       75.25       90.28     38.69 o 
   1  10 -11      281.68      222.78     32.83 o 
   2  10 -11        4.03       32.83     29.31 o 
   3  10 -11      222.40      212.23     42.21 o 
   4  10 -11        3.52       24.62     30.49 o 
   5  10 -11      244.82      279.06     35.18 o 
   6  10 -11      138.16       55.11     29.31 o 
   7  10 -11       57.60       15.24     30.49 o 
   8  10 -11       34.77       25.80     36.35 o 
   0  11 -11      357.15      371.69     38.69 o 
   1  11 -11        5.21       31.66     32.83 o 
   2  11 -11      179.74      192.29     37.52 o 
   3  11 -11       48.30       42.21     30.49 o 
   4  11 -11      113.40       79.73     36.35 o 
   5  11 -11       71.29      103.18     32.83 o 
   6  11 -11      130.86      104.35     35.18 o 
   1  12 -11       55.29       52.76     35.18 o 
   2  12 -11       13.65       41.04     43.38 o 
   3  12 -11       20.00       34.00     31.66 o 
   0   0 -10     5273.94     5541.36    114.91 o 
   2   0 -10     4455.99     4447.40     70.35 o 
   4   0 -10      213.27      223.95      8.21 o 
   6   0 -10      655.04      615.58     22.28 o 
   8   0 -10     1554.74     1599.33     46.90 o 
  10   0 -10     1417.80     1489.11     46.90 o 
  12   0 -10      636.25      640.20     42.21 o 
  14   0 -10       12.92       17.59     31.66 o 
   1   1 -10     1736.50     1752.93     30.49 o 
   2   1 -10      413.76      416.25     12.90 o 
   3   1 -10      748.10      820.77     18.76 o 
   4   1 -10      603.85      623.78     12.90 o 
   5   1 -10      265.06      228.64     12.90 o 
   6   1 -10      894.97      987.27     25.80 o 
   7   1 -10      319.32      335.34     16.42 o 
   8   1 -10      152.18      157.12     16.42 o 
   9   1 -10      450.37      410.38     21.11 o 
  10   1 -10      141.63      159.46     16.42 o 
  11   1 -10      370.85      409.21     22.28 o 
  12   1 -10       92.05       65.66     23.45 o 
  13   1 -10        6.32      -26.97     26.97 o 
  14   1 -10        7.78        8.21     25.80 o 
   0   2 -10     1729.88     1657.95     34.00 o 
   1   2 -10       27.74       31.66      8.21 o 
   2   2 -10     2624.91     2714.40     43.38 o 
   3   2 -10      388.30      386.93     11.73 o 
   4   2 -10      219.48      219.26     11.73 o 
   5   2 -10      607.61      640.20     17.59 o 
   6   2 -10       11.18       -3.52      8.21 o 
   7   2 -10       15.75       14.07     11.73 o 
   8   2 -10      698.67      710.55     24.62 o 
   9   2 -10       35.52       39.87     11.73 o 
  10   2 -10      440.06      446.73     21.11 o 
  11   2 -10      267.21      260.30     18.76 o 
  12   2 -10      362.14      364.66     25.80 o 
  13   2 -10      230.26      192.29     22.28 o 
  14   2 -10       12.22       18.76     24.62 o 
   1   3 -10      515.90      527.64     15.24 o 
   2   3 -10      685.27      657.79     16.42 o 
   3   3 -10      279.75      283.75     10.55 o 
   4   3 -10      483.39      477.22     16.42 o 
   5   3 -10       43.81       22.28     10.55 o 
   6   3 -10      912.95      919.26     30.49 o 
   7   3 -10      365.86      335.34     19.93 o 
   8   3 -10      240.99      236.85     18.76 o 
   9   3 -10      514.49      453.77     19.93 o 
  10   3 -10      545.55      520.60     22.28 o 
  11   3 -10      233.92      207.54     21.11 o 
  12   3 -10      341.92      321.27     25.80 o 
  13   3 -10      152.10      158.29     25.80 o 
  14   3 -10      149.17      151.26     25.80 o 
   0   4 -10      564.06      587.44     16.42 o 
   1   4 -10      670.07      700.00     16.42 o 
   2   4 -10      284.10      307.20     11.73 o 
   3   4 -10     1286.86     1258.12     24.62 o 
   4   4 -10      516.95      491.29     14.07 o 
   5   4 -10     1134.43     1235.84     26.97 o 
   6   4 -10       14.71       16.42      7.04 o 
   7   4 -10      693.15      697.65     19.93 o 
   8   4 -10      263.53      274.37     12.90 o 
   9   4 -10      252.95      259.13     12.90 o 
  10   4 -10      116.68      120.77     11.73 o 
  11   4 -10      420.65      439.70     25.80 o 
  12   4 -10       20.19        2.35     16.42 o 
  13   4 -10      574.05      609.71     32.83 o 
   1   5 -10     2400.22     2388.44     42.21 o 
   2   5 -10     1257.32     1272.19     25.80 o 
   3   5 -10     1143.71     1101.00     29.31 o 
   4   5 -10     1993.45     2057.79     63.32 o 
   5   5 -10      363.43      365.83     29.31 o 
   6   5 -10     1807.00     2118.76     78.56 o 
   7   5 -10     2013.71     2080.06     70.35 o 
   8   5 -10      304.45      334.17     32.83 o 
   9   5 -10      801.83      878.22     49.25 o 
  10   5 -10      384.47      423.28     38.69 o 
  11   5 -10      185.67      174.71     14.07 o 
  12   5 -10      584.44      606.20     28.14 o 
  13   5 -10       55.86       60.97     16.42 o 
   0   6 -10     3377.94     3505.86     64.49 o 
   1   6 -10      360.12      347.07     14.07 o 
   2   6 -10     1889.88     1898.32     39.87 o 
   3   6 -10       25.40       45.73     15.24 o 
   4   6 -10     2332.86     2309.88     82.08 o 
   5   6 -10      545.43      568.68     36.35 o 
   6   6 -10      396.95      347.07     39.87 o 
   7   6 -10      340.34      371.69     35.18 o 
   8   6 -10      223.29      232.16     30.49 o 
   9   6 -10       97.36       80.90     28.14 o 
  10   6 -10      439.37      549.92     48.07 o 
  11   6 -10      170.37      133.67     35.18 o 
  12   6 -10       84.37       82.08     39.87 o 
   1   7 -10     3540.48     3627.80     69.18 o 
   2   7 -10      930.79      868.84     23.45 o 
   3   7 -10      299.97      314.24     31.66 o 
   4   7 -10      933.79      892.29     45.73 o 
   5   7 -10      166.12      131.32     26.97 o 
   6   7 -10      939.85     1013.06     52.76 o 
   7   7 -10      732.05      776.21     45.73 o 
   8   7 -10      652.74      603.85     45.73 o 
   9   7 -10      597.44      519.43     41.04 o 
  10   7 -10       52.56       90.28     30.49 o 
  11   7 -10      150.85      130.15     34.00 o 
  12   7 -10       71.77        4.69     31.66 o 
   0   8 -10       73.43       65.66     10.55 o 
   1   8 -10        2.51        9.38      8.21 o 
   2   8 -10      128.58      145.39     18.76 o 
   3   8 -10      183.33      188.78     25.80 o 
   4   8 -10      118.57      174.71     30.49 o 
   5   8 -10      382.19      409.21     37.52 o 
   6   8 -10      513.01      616.75     44.56 o 
   7   8 -10       71.96       44.56     25.80 o 
   8   8 -10        1.38        4.69     25.80 o 
   9   8 -10      389.18      424.45     38.69 o 
  10   8 -10      403.86      314.24     38.69 o 
  11   8 -10       53.51       60.97     34.00 o 
   1   9 -10     1083.06     1139.70     43.38 o 
   2   9 -10       73.20       99.66     23.45 o 
   3   9 -10      111.43      104.35     29.31 o 
   4   9 -10      626.10      629.65     44.56 o 
   5   9 -10       56.00       34.00     29.31 o 
   6   9 -10      257.26      226.30     31.66 o 
   7   9 -10       18.71       -1.17     34.00 o 
   8   9 -10      239.47      218.09     37.52 o 
   9   9 -10        9.34       44.56     36.35 o 
  10   9 -10        4.12       50.42     37.52 o 
   1  10 -10       81.08       89.11     25.80 o 
   2  10 -10       20.25      -23.45     23.45 o 
   3  10 -10      125.14       86.77     31.66 o 
   5  10 -10      126.18       96.15     32.83 o 
   6  10 -10       70.06      118.43     29.31 o 
   7  10 -10      351.98      368.17     39.87 o 
   8  10 -10        1.92       49.25     31.66 o 
   9  10 -10      264.46      240.37     38.69 o 
   1  11 -10      365.55      347.07     36.35 o 
   2  11 -10      278.04      318.93     35.18 o 
   3  11 -10      439.08      465.49     44.56 o 
   4  11 -10      685.55      609.71     52.76 o 
   5  11 -10      219.28      313.06     48.07 o 
   6  11 -10      563.53      612.06     57.45 o 
   7  11 -10        2.43       10.55     42.21 o 
   0  12 -10       84.98       97.32     28.14 o 
   1  12 -10       56.77       39.87     34.00 o 
   2  12 -10       80.91       89.11     29.31 o 
   3  12 -10       73.21       85.59     31.66 o 
   4  12 -10      189.47      252.09     41.04 o 
   5  12 -10      170.81      193.47     39.87 o 
   2   0  -9     1331.80     1286.26     23.45 o 
   4   0  -9      999.28      968.51     19.93 o 
   6   0  -9     1089.20     1076.38     19.93 o 
   8   0  -9      822.06      875.88     29.31 o 
  10   0  -9       88.74       84.42     15.24 o 
  12   0  -9      353.79      420.94     28.14 o 
  14   0  -9      146.81      165.33     29.31 o 
   1   1  -9      610.24      579.23     15.24 o 
   3   1  -9      625.50      634.34     14.07 o 
   4   1  -9      183.02      200.50      5.86 o 
   5   1  -9     1064.37     1054.10     23.45 o 
   6   1  -9       31.74       24.62      9.38 o 
   7   1  -9      334.33      308.37     16.42 o 
   8   1  -9      107.29      112.56     12.90 o 
   9   1  -9     1317.39     1275.71     36.35 o 
  10   1  -9       98.59      110.22     16.42 o 
  11   1  -9      645.42      629.65     26.97 o 
  12   1  -9      196.94      218.09     23.45 o 
  13   1  -9      219.12      222.78     28.14 o 
  14   1  -9        1.41        1.17     22.28 o 
  15   1  -9       43.49       39.87     31.66 o 
   1   2  -9     1275.46     1150.25     22.28 o 
   2   2  -9     1148.67     1219.43     22.28 o 
   3   2  -9      107.38      118.43      7.04 o 
   4   2  -9      184.19      173.53      9.38 o 
   5   2  -9      520.48      573.37     16.42 o 
   6   2  -9      331.38      340.03     14.07 o 
   7   2  -9      350.69      317.75     15.24 o 
   8   2  -9      198.84      208.71     15.24 o 
   9   2  -9      181.50      168.84     14.07 o 
  10   2  -9      196.16      170.02     15.24 o 
  11   2  -9      116.41       90.28     15.24 o 
  12   2  -9       75.22      123.12     23.45 o 
  13   2  -9       74.81       63.32     19.93 o 
  14   2  -9      525.90      551.09     35.18 o 
   0   3  -9     3212.85     3304.18     51.59 o 
   1   3  -9      341.96      340.03     11.73 o 
   2   3  -9     1233.09     1274.54     24.62 o 
   3   3  -9       24.97       35.18      5.86 o 
   5   3  -9     1158.38     1150.25     26.97 o 
   6   3  -9      858.44      894.64     24.62 o 
   7   3  -9      544.49      521.77     21.11 o 
   8   3  -9      477.90      474.87     23.45 o 
   9   3  -9      526.91      538.19     19.93 o 
  10   3  -9      530.08      589.78     23.45 o 
  11   3  -9      231.48      227.47     16.42 o 
  12   3  -9      181.96      174.71     22.28 o 
  13   3  -9      195.55      182.91     23.45 o 
  14   3  -9       37.72       48.07     18.76 o 
   1   4  -9     5397.58     5413.56     80.90 o 
   2   4  -9      312.61      309.55     11.73 o 
   3   4  -9      733.04      731.66     16.42 o 
   4   4  -9     1987.64     1974.54     34.00 o 
   5   4  -9     1026.50     1095.14     23.45 o 
   6   4  -9       33.46       31.66      4.69 o 
   7   4  -9      670.88      635.51     18.76 o 
   8   4  -9      280.84      268.51     11.73 o 
   9   4  -9      853.03      847.74     25.80 o 
  10   4  -9      176.39      192.29     12.90 o 
  11   4  -9      398.07      377.55     23.45 o 
  12   4  -9      107.34       93.80     17.59 o 
  13   4  -9      212.94      222.78     23.45 o 
  14   4  -9       22.90       23.45     21.11 o 
   0   5  -9      696.31      612.06     15.24 o 
   1   5  -9      211.76      216.92      9.38 o 
   2   5  -9       11.47       16.42      5.86 o 
   3   5  -9     1254.19     1275.71     26.97 o 
   4   5  -9      515.55      547.57     24.62 o 
   5   5  -9       45.64       32.83     17.59 o 
   6   5  -9     1212.50     1312.06     52.76 o 
   7   5  -9      423.98      499.50     38.69 o 
   8   5  -9     1737.41     1672.02     64.49 o 
   9   5  -9      204.75      161.81     29.31 o 
  10   5  -9     1209.01     1286.26     31.66 o 
  11   5  -9      634.61      620.27     21.11 o 
  12   5  -9      119.85      113.74     15.24 o 
  13   5  -9      367.10      335.34     25.80 o 
   1   6  -9     1067.24     1139.70     24.62 o 
   2   6  -9      158.25      159.46      8.21 o 
   3   6  -9      442.80      503.01     24.62 o 
   4   6  -9     1649.52     1575.88     45.73 o 
   5   6  -9      318.10      290.79     28.14 o 
   6   6  -9      853.75      885.26     43.38 o 
   7   6  -9       33.73       46.90     29.31 o 
   8   6  -9     1125.30     1303.85     58.63 o 
   9   6  -9       55.12       78.56     31.66 o 
  10   6  -9      140.97      148.91     30.49 o 
  11   6  -9      342.96      369.35     39.87 o 
  12   6  -9      340.05      322.45     39.87 o 
  13   6  -9       11.25       48.07     32.83 o 
   0   7  -9       49.05       38.69      8.21 o 
   1   7  -9       93.76       90.28      9.38 o 
   2   7  -9      397.08      450.25     23.45 o 
   3   7  -9      740.12      722.28     32.83 o 
   4   7  -9      357.68      415.07     34.00 o 
   5   7  -9      790.01      739.86     41.04 o 
   6   7  -9      368.58      425.63     32.83 o 
   7   7  -9      271.30      266.16     34.00 o 
   8   7  -9      157.58      168.84     30.49 o 
   9   7  -9       12.43       -5.86     25.80 o 
  10   7  -9      142.39      128.98     30.49 o 
  11   7  -9      901.68      945.06     55.11 o 
  12   7  -9      168.17      177.05     37.52 o 
   1   8  -9      231.98      195.81     10.55 o 
   2   8  -9      408.81      430.32     24.62 o 
   3   8  -9      886.13      846.56     45.73 o 
   4   8  -9      226.28      257.96     28.14 o 
   5   8  -9      628.13      585.09     38.69 o 
   6   8  -9      261.07      301.34     34.00 o 
   7   8  -9      232.94      245.06     31.66 o 
   8   8  -9       23.90       16.42     25.80 o 
   9   8  -9      154.74      131.32     32.83 o 
  10   8  -9      168.77      173.53     37.52 o 
  11   8  -9       71.58       85.59     35.18 o 
  12   8  -9      172.94      193.47     45.73 o 
   0   9  -9      186.02      147.74     11.73 o 
   1   9  -9       10.49        7.04     16.42 o 
   2   9  -9      264.17      255.61     30.49 o 
   3   9  -9       45.92        3.52     25.80 o 
   4   9  -9      486.74      540.54     44.56 o 
   5   9  -9      268.72      284.92     32.83 o 
   6   9  -9      194.76      250.92     35.18 o 
   7   9  -9      222.36      243.89     36.35 o 
   8   9  -9      606.63      655.44     51.59 o 
   9   9  -9       22.60       92.63     41.04 o 
  10   9  -9      142.84      173.53     45.73 o 
  11   9  -9      110.50      130.15     49.25 o 
   1  10  -9      638.62      731.66     34.00 o 
   2  10  -9      122.83      103.18     28.14 o 
   3  10  -9      911.09     1027.13     55.11 o 
   4  10  -9        1.37        8.21     25.80 o 
   5  10  -9        4.76      -36.35     36.35 o 
   6  10  -9        7.41      -34.00     35.18 o 
   7  10  -9        3.26      -29.31     29.31 o 
   8  10  -9       40.02       36.35     32.83 o 
   9  10  -9       23.49      -21.11     32.83 o 
  10  10  -9        3.37      -29.31     29.31 o 
   1  11  -9       50.50       16.42     25.80 o 
   2  11  -9      116.95       98.49     25.80 o 
   3  11  -9       61.05        7.04     24.62 o 
   4  11  -9      275.00      253.27     35.18 o 
   5  11  -9      115.16       76.21     30.49 o 
   6  11  -9      202.43      248.58     35.18 o 
   7  11  -9       51.24       85.59     35.18 o 
   8  11  -9      256.49      240.37     43.38 o 
   1  12  -9      138.72      111.39     26.97 o 
   2  12  -9        1.95       21.11     25.80 o 
   3  12  -9       30.27       -4.69     28.14 o 
   4  12  -9      250.86      236.85     36.35 o 
   5  12  -9       80.45       62.14     28.14 o 
   6  12  -9      223.86      199.33     37.52 o 
   0  13  -9      276.44      213.40     31.66 o 
   1  13  -9       10.63      -24.62     26.97 o 
   2  13  -9      310.55      248.58     35.18 o 
   3  13  -9       80.76       63.32     30.49 o 
   0   0  -8     4051.73     4024.11     82.08 o 
   2   0  -8     3422.09     3394.47     52.76 o 
   4   0  -8      261.78      247.40      8.21 o 
   6   0  -8      103.15      140.70      7.04 o 
   8   0  -8      424.72      445.56     14.07 o 
  10   0  -8     1367.66     1373.03     37.52 o 
  12   0  -8      298.67      316.58     23.45 o 
  14   0  -8       45.16       83.25     25.80 o 
   2   1  -8      748.11      830.15     16.42 o 
   3   1  -8      546.45      486.60     11.73 o 
   5   1  -8      369.02      369.35     12.90 o 
   6   1  -8      524.50      511.22     15.24 o 
   7   1  -8      730.12      735.17     19.93 o 
   8   1  -8       93.63       84.42     10.55 o 
   9   1  -8      526.46      480.74     21.11 o 
  10   1  -8       86.42       94.97     14.07 o 
  11   1  -8       34.18       60.97     15.24 o 
  12   1  -8      319.35      356.45     21.11 o 
  13   1  -8       50.66       83.25     24.62 o 
  14   1  -8       61.06       86.77     23.45 o 
  15   1  -8      191.82      223.95     32.83 o 
   0   2  -8     3200.49     3249.07     50.42 o 
   1   2  -8      181.50      162.98      8.21 o 
   2   2  -8     2227.35     2268.84     34.00 o 
   3   2  -8      922.83      957.95     17.59 o 
   4   2  -8      340.44      357.62     10.55 o 
   5   2  -8      272.19      289.61     11.73 o 
   6   2  -8      769.99      791.46     18.76 o 
   7   2  -8      172.20      143.05     10.55 o 
   8   2  -8      805.01      800.84     22.28 o 
   9   2  -8     1206.33     1181.91     34.00 o 
  10   2  -8     2107.62     2169.18     50.42 o 
  11   2  -8      503.60      546.40     23.45 o 
  12   2  -8      344.95      317.75     19.93 o 
  13   2  -8      307.42      398.66     30.49 o 
  14   2  -8       20.18       16.42     18.76 o 
  15   2  -8      117.75      109.05     23.45 o 
   1   3  -8     3295.96     3389.78     51.59 o 
   2   3  -8      665.41      661.31     15.24 o 
   3   3  -8      229.56      247.40      8.21 o 
   4   3  -8     1332.35     1315.58     26.97 o 
   5   3  -8      395.20      418.59     14.07 o 
   6   3  -8     1375.01     1348.41     31.66 o 
   7   3  -8      128.41      123.12     17.59 o 
   8   3  -8      217.33      207.54     12.90 o 
   9   3  -8      209.41      218.09     14.07 o 
  10   3  -8      275.44      291.96     17.59 o 
  11   3  -8       48.54       63.32     11.73 o 
  12   3  -8      173.89      180.57     22.28 o 
  13   3  -8      129.70      131.32     21.11 o 
  14   3  -8      187.22      212.23     26.97 o 
  15   3  -8        6.56       12.90     25.80 o 
   0   4  -8     1345.30     1373.03     24.62 o 
   1   4  -8      386.14      378.73     11.73 o 
   2   4  -8      570.65      569.85     14.07 o 
   3   4  -8      813.60      848.91     19.93 o 
   4   4  -8      290.86      279.06      8.21 o 
   5   4  -8      743.52      696.48     15.24 o 
   6   4  -8       36.77       37.52      4.69 o 
   7   4  -8      814.73      775.04     18.76 o 
   8   4  -8      243.44      279.06     11.73 o 
   9   4  -8      644.85      648.41     19.93 o 
  10   4  -8      136.01      124.29     15.24 o 
  11   4  -8      939.81      872.36     28.14 o 
  12   4  -8      278.44      280.23     21.11 o 
  13   4  -8      710.37      701.17     32.83 o 
  14   4  -8       77.81       71.52     22.28 o 
   1   5  -8      322.89      311.89     10.55 o 
   2   5  -8      754.86      765.66     17.59 o 
   3   5  -8      831.52      847.74     25.80 o 
   4   5  -8      152.07      159.46     17.59 o 
   5   5  -8      249.41      272.03     19.93 o 
   6   5  -8       57.38       56.28     24.62 o 
   7   5  -8      345.50      364.66     30.49 o 
   8   5  -8       64.53       82.08     24.62 o 
   9   5  -8      642.56      655.44     17.59 o 
  10   5  -8      160.92      152.43     10.55 o 
  11   5  -8       14.58       26.97      9.38 o 
  12   5  -8       34.10       26.97     11.73 o 
  13   5  -8      226.47      235.68     22.28 o 
  14   5  -8       52.27      104.35     21.11 o 
   0   6  -8      371.37      372.86     12.90 o 
   1   6  -8      163.34      157.12      9.38 o 
   2   6  -8      639.59      619.09     15.24 o 
   3   6  -8       73.18       66.83     12.90 o 
   4   6  -8      621.62      661.31     26.97 o 
   5   6  -8      268.60      250.92     22.28 o 
   6   6  -8     1181.90     1044.72     48.07 o 
   7   6  -8      599.02      522.95     37.52 o 
   8   6  -8     1576.96     1533.67     58.63 o 
   9   6  -8      289.75      274.37     30.49 o 
  10   6  -8      768.22      709.38     45.73 o 
  11   6  -8       62.22       55.11      4.69 o 
  12   6  -8      412.96      404.52     21.11 o 
  13   6  -8      113.24       85.59     16.42 o 
   1   7  -8     3364.86     3405.02     55.11 o 
   2   7  -8      208.78      201.67     16.42 o 
   3   7  -8     1496.79     1546.56     41.04 o 
   4   7  -8      243.51      267.34     19.93 o 
   5   7  -8      371.33      329.48     31.66 o 
   6   7  -8      379.95      303.68     31.66 o 
   7   7  -8       92.76       65.66     32.83 o 
   8   7  -8      394.15      376.38     36.35 o 
   9   7  -8      209.30      225.13     34.00 o 
  10   7  -8      210.21      262.65     37.52 o 
  11   7  -8      111.33       89.11     41.04 o 
  12   7  -8      126.47       31.66     42.21 o 
  13   7  -8       80.85       98.49     35.18 o 
   0   8  -8      224.00      202.85     10.55 o 
   1   8  -8       28.29       30.49      9.38 o 
   2   8  -8      304.97      302.51     24.62 o 
   3   8  -8      257.41      268.51     23.45 o 
   4   8  -8      270.54      229.82     28.14 o 
   5   8  -8       42.81       45.73     22.28 o 
   6   8  -8      663.31      649.58     38.69 o 
   7   8  -8       80.88       92.63     24.62 o 
   8   8  -8      633.95      667.17     45.73 o 
   9   8  -8      135.05      121.94     29.31 o 
  10   8  -8      248.30      229.82     36.35 o 
  11   8  -8      206.63      240.37     46.90 o 
  12   8  -8      206.51      273.20     48.07 o 
   1   9  -8       81.58      104.35     17.59 o 
   2   9  -8      381.20      345.90     23.45 o 
   3   9  -8      165.07      167.67     32.83 o 
   4   9  -8      510.36      546.40     39.87 o 
   5   9  -8      180.58      166.50     25.80 o 
   6   9  -8      501.19      471.36     35.18 o 
   7   9  -8       19.12       -7.04     23.45 o 
   8   9  -8      340.43      343.55     38.69 o 
   9   9  -8       29.15       -1.17     32.83 o 
  10   9  -8        2.55       -9.38     26.97 o 
  11   9  -8        8.77        1.17     34.00 o 
   0  10  -8      105.35       99.66     11.73 o 
   1  10  -8       96.43       89.11     18.76 o 
   2  10  -8       59.85       36.35     26.97 o 
   3  10  -8      202.06      136.01     35.18 o 
   4  10  -8      127.86       93.80     24.62 o 
   5  10  -8      267.34      246.23     30.49 o 
   6  10  -8       58.26       77.39     26.97 o 
   7  10  -8       39.64       19.93     29.31 o 
   8  10  -8       53.39       42.21     28.14 o 
   9  10  -8      195.23      209.88     34.00 o 
  10  10  -8       35.44       85.59     36.35 o 
   1  11  -8       67.00       65.66     28.14 o 
   2  11  -8       19.78        2.35     24.62 o 
   3  11  -8       92.46      120.77     29.31 o 
   4  11  -8       53.33       89.11     32.83 o 
   5  11  -8      127.33      150.08     30.49 o 
   6  11  -8       12.02       17.59     26.97 o 
   7  11  -8       59.94       57.45     31.66 o 
   8  11  -8       14.45       51.59     39.87 o 
   9  11  -8       49.08      109.05     36.35 o 
   0  12  -8        0.75      -15.24     22.28 o 
   1  12  -8       21.05       56.28     24.62 o 
   2  12  -8       13.97       44.56     37.52 o 
   3  12  -8       35.92       76.21     38.69 o 
   4  12  -8      225.10      254.44     43.38 o 
   5  12  -8      109.35       83.25     34.00 o 
   6  12  -8      264.29      336.52     38.69 o 
   7  12  -8       24.82       43.38     30.49 o 
   1  13  -8      668.95      773.87     45.73 o 
   2  13  -8      231.08      189.95     29.31 o 
   3  13  -8      267.83      356.45     37.52 o 
   4  13  -8      232.12      148.91     34.00 o 
   5  13  -8      222.24      295.48     39.87 o 
   2   0  -7     4269.33     4339.52     64.49 o 
   4   0  -7     1274.24     1188.94     21.11 o 
   6   0  -7      304.10      315.41      9.38 o 
   8   0  -7     1161.00     1157.28     23.45 o 
  10   0  -7       79.34       58.63      9.38 o 
  12   0  -7      344.70      317.75     15.24 o 
  14   0  -7      538.53      473.70     42.21 o 
   0   1  -7     2223.22     2437.68     42.21 o 
   1   1  -7      506.64      499.50     11.73 o 
   2   1  -7     3728.83     3849.41     51.59 o 
   3   1  -7     1974.76     2149.24     31.66 o 
   5   1  -7      135.28      147.74      9.38 o 
   6   1  -7       63.82       83.25      9.38 o 
   7   1  -7      201.71      186.43     11.73 o 
   8   1  -7      444.34      444.39     15.24 o 
   9   1  -7      494.20      490.12     16.42 o 
  10   1  -7      162.22      146.57     12.90 o 
  11   1  -7     1494.96     1528.98     36.35 o 
  12   1  -7      136.95      167.67     16.42 o 
  13   1  -7      582.75      581.57     34.00 o 
  14   1  -7        1.01      -12.90     25.80 o 
  15   1  -7      409.23      426.80     45.73 o 
   2   2  -7     2278.98     2257.11     35.18 o 
   4   2  -7        3.38       -5.86      7.04 o 
   5   2  -7       73.94       90.28      7.04 o 
   6   2  -7      219.93      234.51     10.55 o 
   7   2  -7      335.58      348.24     12.90 o 
   8   2  -7      301.26      282.58     12.90 o 
   9   2  -7      507.03      538.19     16.42 o 
  10   2  -7      120.92       97.32     11.73 o 
  11   2  -7        4.38       -7.04     10.55 o 
  12   2  -7       32.76       22.28     11.73 o 
  13   2  -7      148.98      124.29     24.62 o 
  14   2  -7        7.70       18.76     26.97 o 
  15   2  -7       96.06       98.49     32.83 o 
   0   3  -7      202.06      225.13      8.21 o 
   1   3  -7      135.37      136.01      7.04 o 
   2   3  -7       60.77       57.45      5.86 o 
   3   3  -7      884.59      953.26     21.11 o 
   4   3  -7       92.16       85.59      7.04 o 
   5   3  -7     1843.60     1898.32     35.18 o 
   6   3  -7      723.35      729.31     19.93 o 
   7   3  -7      644.17      642.54     19.93 o 
   8   3  -7     2046.48     1990.95     38.69 o 
   9   3  -7      241.07      246.23     14.07 o 
  10   3  -7     1705.63     1762.31     38.69 o 
  11   3  -7      238.14      222.78     16.42 o 
  12   3  -7      780.27      755.11     29.31 o 
  13   3  -7      109.12       55.11     22.28 o 
  14   3  -7      110.94       90.28     24.62 o 
  15   3  -7        4.13      -21.11     26.97 o 
   1   4  -7     6482.85     6290.61     89.11 o 
   2   4  -7      127.54      118.43      7.04 o 
   3   4  -7     2916.75     2816.41     43.38 o 
   4   4  -7       34.82       17.59     12.90 o 
   5   4  -7      152.80      145.39     16.42 o 
   6   4  -7     1279.86     1235.84     23.45 o 
   7   4  -7        7.37       12.90      5.86 o 
   8   4  -7      505.29      515.91     16.42 o 
   9   4  -7       81.66       55.11     11.73 o 
  10   4  -7      756.71      728.14     23.45 o 
  11   4  -7      138.52      143.05     12.90 o 
  12   4  -7      228.42      242.71     18.76 o 
  13   4  -7      200.90      211.05     34.00 o 
  14   4  -7      443.19      371.69     42.21 o 
  15   4  -7      212.63      167.67     35.18 o 
   0   5  -7      895.11      949.75     19.93 o 
   1   5  -7     1745.97     1769.34     30.49 o 
   2   5  -7      341.77      358.79     10.55 o 
   3   5  -7     1078.23     1099.83     29.31 o 
   4   5  -7       22.18       18.76     12.90 o 
   5   5  -7      762.26      758.63     29.31 o 
   6   5  -7      535.53      535.84     26.97 o 
   7   5  -7      148.02      164.15     19.93 o 
   8   5  -7     1212.21     1152.59     25.80 o 
   9   5  -7       91.89       83.25      8.21 o 
  10   5  -7     1075.69     1095.14     30.49 o 
  11   5  -7       48.84       53.94     10.55 o 
  12   5  -7      106.45      100.84     17.59 o 
  13   5  -7      232.57      206.36     39.87 o 
  14   5  -7       14.81       16.42     43.38 o 
   1   6  -7     1576.07     1581.74     29.31 o 
   2   6  -7      797.55      807.87     25.80 o 
   3   6  -7      971.87      953.26     28.14 o 
   4   6  -7     2663.79     2644.05     65.66 o 
   5   6  -7      649.28      605.02     29.31 o 
   6   6  -7     2108.01     2094.13     68.01 o 
   7   6  -7       13.59       24.62     24.62 o 
   8   6  -7       57.40       43.38     24.62 o 
   9   6  -7       50.85       35.18     26.97 o 
  10   6  -7      175.50      172.36      7.04 o 
  11   6  -7      161.14      166.50     10.55 o 
  12   6  -7      229.17      228.64     17.59 o 
  13   6  -7       41.69       49.25     15.24 o 
  14   6  -7       59.15      100.84     18.76 o 
   0   7  -7      407.53      374.04     12.90 o 
   1   7  -7      522.82      519.43     14.07 o 
   2   7  -7      149.30      166.50     15.24 o 
   3   7  -7      276.38      268.51     19.93 o 
   4   7  -7       36.78       21.11     15.24 o 
   5   7  -7      803.77      756.28     39.87 o 
   6   7  -7      282.70      296.65     31.66 o 
   7   7  -7     2063.77     2074.20     75.04 o 
   8   7  -7      207.00      164.15     25.80 o 
   9   7  -7      356.45      256.78     34.00 o 
  10   7  -7       25.21       22.28     26.97 o 
  11   7  -7      226.06      347.07     38.69 o 
  12   7  -7       69.61       57.45      8.21 o 
  13   7  -7      425.75      444.39     24.62 o 
   1   8  -7      864.93      916.92     28.14 o 
   2   8  -7      422.87      399.83     21.11 o 
   3   8  -7      307.28      286.10     22.28 o 
   4   8  -7     1485.44     1428.14     53.94 o 
   5   8  -7      636.39      712.90     42.21 o 
   6   8  -7      494.46      484.25     32.83 o 
   7   8  -7       17.22        5.86     23.45 o 
   8   8  -7        6.36      -18.76     22.28 o 
   9   8  -7       74.55       64.49     29.31 o 
  10   8  -7        4.19      -25.80     25.80 o 
  11   8  -7      258.97      259.13     36.35 o 
  12   8  -7       13.50       28.14     32.83 o 
  13   8  -7      152.75      198.16     41.04 o 
   0   9  -7       13.44       24.62      8.21 o 
   1   9  -7      275.37      273.20     17.59 o 
   2   9  -7      244.02      236.85     22.28 o 
   3   9  -7      116.34       98.49     24.62 o 
   4   9  -7     1024.66     1083.42     53.94 o 
   5   9  -7      776.94      836.01     43.38 o 
   6   9  -7      587.22      648.41     41.04 o 
   7   9  -7      830.31      772.70     48.07 o 
   8   9  -7      667.12      748.07     52.76 o 
   9   9  -7      181.92      198.16     30.49 o 
  10   9  -7      468.99      522.95     42.21 o 
  11   9  -7       90.16       86.77     30.49 o 
  12   9  -7      179.07      201.67     46.90 o 
   1  10  -7     1515.70     1506.70     42.21 o 
   2  10  -7       29.92        8.21     19.93 o 
   3  10  -7      889.19     1025.96     50.42 o 
   5  10  -7        9.89       25.80     28.14 o 
   6  10  -7      172.65      188.78     26.97 o 
   7  10  -7       37.79       12.90     34.00 o 
   8  10  -7       11.30       18.76     24.62 o 
   9  10  -7       35.58       50.42     25.80 o 
  10  10  -7        6.23      -17.59     31.66 o 
  11  10  -7       53.34      -16.42     28.14 o 
   1  11  -7        8.56       12.90     15.24 o 
   3  11  -7      171.82      123.12     26.97 o 
   4  11  -7      253.47      213.40     28.14 o 
   5  11  -7       58.10       92.63     35.18 o 
   6  11  -7      254.30      252.09     31.66 o 
   7  11  -7      230.84      243.89     35.18 o 
   8  11  -7      233.03      229.82     37.52 o 
   9  11  -7       19.22       30.49     28.14 o 
   1  12  -7      477.68      525.29     36.35 o 
   2  12  -7       22.44       48.07     28.14 o 
   4  12  -7      249.42      275.54     35.18 o 
   5  12  -7       31.33       46.90     32.83 o 
   6  12  -7      124.65      181.74     31.66 o 
   7  12  -7       15.21        5.86     28.14 o 
   8  12  -7       21.81      -11.73     41.04 o 
   0  13  -7        4.85       14.07     25.80 o 
   1  13  -7       73.31       30.49     23.45 o 
   2  13  -7       80.27       83.25     26.97 o 
   3  13  -7      223.11      215.75     37.52 o 
   4  13  -7       11.35       19.93     28.14 o 
   5  13  -7       99.16       56.28     34.00 o 
   6  13  -7       10.66        1.17     28.14 o 
   1  14  -7      172.05       79.73     39.87 o 
   2  14  -7       48.55      119.60     34.00 o 
   0   0  -6      997.42      943.88     23.45 o 
   2   0  -6      218.51      250.92      9.38 o 
   4   0  -6        5.58        2.35      4.69 o 
   6   0  -6     2177.95     2286.43     35.18 o 
   8   0  -6      320.42      313.06     10.55 o 
  10   0  -6     3418.96     3400.33     51.59 o 
  12   0  -6      614.80      562.81     18.76 o 
  14   0  -6       20.15       21.11     25.80 o 
  16   0  -6       38.99       39.87     46.90 o 
   1   1  -6    12262.32    11473.18    145.39 o 
   2   1  -6      657.49      674.20     11.73 o 
   3   1  -6      770.90      716.41     16.42 o 
   4   1  -6     2393.99     2363.81     37.52 o 
   5   1  -6      299.39      350.59     11.73 o 
   6   1  -6     1300.23     1384.75     28.14 o 
   7   1  -6       38.59       36.35      7.04 o 
   8   1  -6      903.76      943.88     19.93 o 
   9   1  -6       68.59       51.59      9.38 o 
  10   1  -6      405.99      396.31     15.24 o 
  11   1  -6     1109.91     1091.62     29.31 o 
  12   1  -6      160.88      171.19     16.42 o 
  13   1  -6      250.39      216.92     16.42 o 
  14   1  -6       62.58       91.46     25.80 o 
  15   1  -6       75.07      130.15     28.14 o 
  16   1  -6       88.71      119.60     48.07 o 
   0   2  -6      505.90      488.94     10.55 o 
   1   2  -6      182.00      189.95      7.04 o 
   2   2  -6      349.65      344.72      9.38 o 
   4   2  -6      467.52      424.45     12.90 o 
   5   2  -6      500.73      532.33     14.07 o 
   6   2  -6      514.89      522.95     14.07 o 
   7   2  -6       16.54        8.21      7.04 o 
   8   2  -6      224.91      204.02     11.73 o 
   9   2  -6      991.68      996.65     23.45 o 
  10   2  -6     1452.98     1438.69     35.18 o 
  11   2  -6     1421.90     1445.73     36.35 o 
  12   2  -6      277.25      249.75     17.59 o 
  13   2  -6      599.08      595.64     24.62 o 
  14   2  -6       53.49       55.11     23.45 o 
  15   2  -6      522.38      596.82     42.21 o 
  16   2  -6       12.87        8.21     31.66 o 
   1   3  -6     4628.58     4853.09     70.35 o 
   2   3  -6      300.75      275.54      8.21 o 
   3   3  -6      998.99     1055.27     18.76 o 
   4   3  -6     2626.42     2537.35     43.38 o 
   5   3  -6       54.48       43.38      7.04 o 
   6   3  -6     1745.25     1762.31     35.18 o 
   7   3  -6      342.84      325.96     14.07 o 
   8   3  -6      533.78      555.78     17.59 o 
   9   3  -6      104.33      105.53     11.73 o 
  10   3  -6      840.51      831.32     24.62 o 
  11   3  -6      145.52      130.15     12.90 o 
  12   3  -6       46.58       55.11     14.07 o 
  13   3  -6      126.75      113.74     19.93 o 
  14   3  -6      198.85      167.67     28.14 o 
  15   3  -6       11.70       -3.52     24.62 o 
   0   4  -6     2883.48     2975.87     44.56 o 
   1   4  -6     1454.36     1523.11     25.80 o 
   2   4  -6      818.90      857.12     17.59 o 
   3   4  -6      544.84      562.81     18.76 o 
   4   4  -6      166.32      141.88     15.24 o 
   5   4  -6     1129.83     1105.69     35.18 o 
   6   4  -6       96.21      100.84      5.86 o 
   7   4  -6      151.34      147.74      8.21 o 
   8   4  -6      102.99      104.35      9.38 o 
   9   4  -6     1075.13     1025.96     31.66 o 
  10   4  -6       46.00       35.18     11.73 o 
  11   4  -6     1275.95     1364.82     34.00 o 
  12   4  -6      172.43      170.02     15.24 o 
  13   4  -6      327.03      313.06     28.14 o 
  14   4  -6        7.04       30.49     25.80 o 
  15   4  -6       76.68       93.80     26.97 o 
   1   5  -6      142.13      136.01      7.04 o 
   3   5  -6       50.35       44.56     10.55 o 
   4   5  -6      621.10      647.24     25.80 o 
   5   5  -6      891.24      851.25     29.31 o 
   6   5  -6      211.51      212.23     21.11 o 
   7   5  -6       84.52       84.42      3.52 o 
   8   5  -6       97.68      106.70      8.21 o 
   9   5  -6      370.96      405.69     17.59 o 
  10   5  -6      175.09      164.15     24.62 o 
  11   5  -6      112.34       90.28     14.07 o 
  12   5  -6       14.59        8.21     12.90 o 
  13   5  -6      304.73      354.10     35.18 o 
  14   5  -6        8.03       -7.04     28.14 o 
  15   5  -6       66.19       63.32     28.14 o 
   0   6  -6     1474.55     1388.27     25.80 o 
   1   6  -6     1422.74     1446.90     26.97 o 
   2   6  -6     2613.57     2672.19     56.28 o 
   3   6  -6      445.27      436.18     19.93 o 
   4   6  -6      232.20      235.68     18.76 o 
   5   6  -6      423.86      417.42     22.28 o 
   6   6  -6     2109.76     2192.63     58.63 o 
   7   6  -6      285.40      279.06     25.80 o 
   8   6  -6     2290.33     2452.93     83.25 o 
   9   6  -6      476.09      499.50     14.07 o 
  10   6  -6      315.19      347.07     17.59 o 
  11   6  -6      111.25       70.35     12.90 o 
  12   6  -6      180.46      211.05     36.35 o 
  13   6  -6      156.13      222.78     38.69 o 
  14   6  -6       39.00       80.90     37.52 o 
   1   7  -6     1705.04     1653.26     35.18 o 
   2   7  -6      562.65      540.54     18.76 o 
   3   7  -6     1286.69     1258.12     37.52 o 
   4   7  -6      201.77      201.67     17.59 o 
   5   7  -6      307.89      297.82     22.28 o 
   6   7  -6        8.97       15.24     18.76 o 
   7   7  -6       11.54       -3.52     19.93 o 
   8   7  -6       17.70      -23.45     28.14 o 
   9   7  -6      111.86       68.01     23.45 o 
  10   7  -6      218.28      206.36      7.04 o 
  11   7  -6      207.91      205.19     14.07 o 
  12   7  -6      169.92      243.89     42.21 o 
  13   7  -6      298.72      286.10     46.90 o 
  14   7  -6       89.43       48.07     37.52 o 
   0   8  -6      849.63      844.22     19.93 o 
   1   8  -6       37.84       42.21     10.55 o 
   2   8  -6      224.07      212.23     16.42 o 
   3   8  -6      465.40      456.11     25.80 o 
   4   8  -6      190.65      170.02     19.93 o 
   5   8  -6       97.04       71.52     21.11 o 
   6   8  -6      572.80      669.51     39.87 o 
   7   8  -6       56.78       38.69     22.28 o 
   8   8  -6     1481.38     1424.62     60.97 o 
   9   8  -6      104.92       48.07     25.80 o 
  10   8  -6      158.90      116.08     28.14 o 
  11   8  -6      105.23       85.59     31.66 o 
  12   8  -6       20.45       -4.69     26.97 o 
  13   8  -6       68.52      113.74     34.00 o 
   1   9  -6      777.14      725.79     26.97 o 
   2   9  -6      696.48      668.34     30.49 o 
   3   9  -6      530.41      454.94     25.80 o 
   4   9  -6      152.19      125.46     24.62 o 
   5   9  -6      318.73      249.75     26.97 o 
   6   9  -6      950.56     1126.80     55.11 o 
   7   9  -6      165.47      125.46     24.62 o 
   8   9  -6      206.55      252.09     34.00 o 
   9   9  -6      152.98      126.63     30.49 o 
  10   9  -6        2.67      -17.59     28.14 o 
  11   9  -6       56.07       70.35     29.31 o 
  12   9  -6       81.53       38.69     29.31 o 
   0  10  -6       51.66       36.35      9.38 o 
   1  10  -6      249.07      205.19     16.42 o 
   2  10  -6       42.98       42.21     25.80 o 
   3  10  -6      570.89      568.68     37.52 o 
   4  10  -6      253.55      289.61     29.31 o 
   5  10  -6      923.99      961.47     53.94 o 
   6  10  -6       10.35        7.04     22.28 o 
   7  10  -6      170.12      195.81     31.66 o 
   8  10  -6       67.58       59.80     26.97 o 
   9  10  -6        5.93       15.24     29.31 o 
  10  10  -6       25.49       26.97     26.97 o 
  11  10  -6      590.26      636.68     50.42 o 
   1  11  -6      763.79      696.48     28.14 o 
   2  11  -6      694.35      664.82     31.66 o 
   3  11  -6      276.82      315.41     31.66 o 
   4  11  -6      499.43      505.36     42.21 o 
   5  11  -6      391.39      383.42     34.00 o 
   6  11  -6     1040.73     1084.59     56.28 o 
   7  11  -6       43.50       77.39     28.14 o 
   8  11  -6      119.28       69.18     26.97 o 
   9  11  -6       84.17      109.05     29.31 o 
  10  11  -6       14.02      116.08     55.11 o 
   0  12  -6      123.16      112.56     22.28 o 
   1  12  -6       53.01       97.32     25.80 o 
   2  12  -6        9.22      -17.59     17.59 o 
   3  12  -6      313.90      291.96     25.80 o 
   4  12  -6      456.18      404.52     30.49 o 
   5  12  -6      223.74      209.88     34.00 o 
   6  12  -6      629.84      560.47     46.90 o 
   7  12  -6      362.28      317.75     37.52 o 
   8  12  -6      356.44      288.44     64.49 o 
   9  12  -6        3.87      -53.94     70.35 o 
   1  13  -6     1675.61     1745.89     64.49 o 
   2  13  -6        2.04        4.69     25.80 o 
   3  13  -6      771.83      877.05     45.73 o 
   4  13  -6       11.61       25.80     24.62 o 
   5  13  -6      155.50      171.19     31.66 o 
   6  13  -6       66.07       14.07     38.69 o 
   7  13  -6       42.41      -43.38     43.38 o 
   0  14  -6      178.35      179.40     34.00 o 
   1  14  -6        1.22        7.04     24.62 o 
   2  14  -6       48.25       64.49     25.80 o 
   3  14  -6        5.19      -15.24     28.14 o 
   2   0  -5     2195.56     2119.93     32.83 o 
   4   0  -5     3671.62     3775.54     52.76 o 
   6   0  -5     1923.55     1890.11     28.14 o 
   8   0  -5     1487.59     1519.60     24.62 o 
  10   0  -5     2129.53     2335.67     37.52 o 
  12   0  -5     1128.83     1115.07     26.97 o 
  14   0  -5      483.10      454.94     24.62 o 
  16   0  -5       80.49      202.85     51.59 o 
   0   1  -5     1617.19     1514.91     24.62 o 
   1   1  -5     1099.02     1171.35     19.93 o 
   2   1  -5       41.66       38.69      3.52 o 
   3   1  -5      798.14      769.18     14.07 o 
   4   1  -5       94.42      103.18      7.04 o 
   5   1  -5      385.22      409.21     10.55 o 
   6   1  -5     1320.31     1398.83     23.45 o 
   7   1  -5     1516.95     1518.42     26.97 o 
   8   1  -5       46.24       62.14      8.21 o 
   9   1  -5      276.07      302.51     12.90 o 
  10   1  -5      634.89      613.23     17.59 o 
  11   1  -5     1380.67     1398.82     35.18 o 
  12   1  -5       12.05       22.28     14.07 o 
  13   1  -5     1247.56     1204.19     34.00 o 
  14   1  -5       38.50       49.25     24.62 o 
  15   1  -5       16.42      -15.24     28.14 o 
  16   1  -5        4.35       -4.69     24.62 o 
   1   2  -5      429.92      416.25      9.38 o 
   2   2  -5     2344.93     2437.68     37.52 o 
   3   2  -5      423.51      445.56     11.73 o 
   4   2  -5       64.40       66.83      7.04 o 
   5   2  -5     1721.94     1645.06     28.14 o 
   6   2  -5      630.37      663.65     16.42 o 
   7   2  -5      186.09      181.74      9.38 o 
   8   2  -5      402.12      424.45     14.07 o 
   9   2  -5      514.81      549.92     16.42 o 
  10   2  -5      504.31      498.32     16.42 o 
  11   2  -5      154.30      145.39     15.24 o 
  12   2  -5       48.70       42.21     14.07 o 
  13   2  -5       62.38       19.93     12.90 o 
  14   2  -5      130.70       60.97     22.28 o 
  15   2  -5      110.43      105.53     30.49 o 
  16   2  -5      167.13      152.43     29.31 o 
   0   3  -5     6054.21     5745.38     84.42 o 
   1   3  -5      457.03      445.56     10.55 o 
   2   3  -5     1370.54     1306.20     22.28 o 
   3   3  -5      948.55     1018.93     17.59 o 
   4   3  -5       18.02       19.93      3.52 o 
   5   3  -5      174.91      170.02      7.04 o 
   6   3  -5      517.28      465.49     16.42 o 
   7   3  -5      368.85      406.87     12.90 o 
   8   3  -5     1013.22     1004.86     21.11 o 
   9   3  -5      100.92      114.91     10.55 o 
  10   3  -5      947.18      935.68     23.45 o 
  11   3  -5       52.09       25.80     15.24 o 
  12   3  -5      326.18      301.34     18.76 o 
  13   3  -5      299.25      293.13     19.93 o 
  14   3  -5       24.15       66.83     25.80 o 
  15   3  -5       23.48       -7.04     22.28 o 
  16   3  -5       39.88       69.18     31.66 o 
   1   4  -5     7362.26     7141.86     99.66 o 
   2   4  -5       94.59      106.70     10.55 o 
   3   4  -5     4230.15     4411.05     92.63 o 
   4   4  -5     2318.43     2356.78     56.28 o 
   5   4  -5     1372.33     1339.03     36.35 o 
   6   4  -5     3101.20     3170.51     53.94 o 
   7   4  -5      422.86      410.38     17.59 o 
   8   4  -5     1026.34      974.37     25.80 o 
   9   4  -5      413.91      370.52     15.24 o 
  10   4  -5      239.32      209.88     14.07 o 
  11   4  -5      160.45      193.47     16.42 o 
  12   4  -5      205.28      184.09     15.24 o 
  13   4  -5       12.48       44.56     17.59 o 
  14   4  -5      123.92      136.01     31.66 o 
  15   4  -5       94.53      121.94     29.31 o 
   0   5  -5      151.68      141.88      7.04 o 
   1   5  -5      485.16      501.84     11.73 o 
   2   5  -5      182.98      153.60     11.73 o 
   3   5  -5      552.67      567.50     21.11 o 
   4   5  -5      151.51      172.36     19.93 o 
   5   5  -5      805.89      791.46     26.97 o 
   6   5  -5     1886.18     1938.19     50.42 o 
   7   5  -5      203.11      193.47      9.38 o 
   8   5  -5     2595.74     2720.26     51.59 o 
   9   5  -5      748.70      745.73     24.62 o 
  10   5  -5     1836.07     1813.90     41.04 o 
  11   5  -5      318.68      315.41     18.76 o 
  12   5  -5      363.57      359.97     22.28 o 
  13   5  -5      395.70      426.80     34.00 o 
  14   5  -5       63.79       31.66     23.45 o 
  15   5  -5      168.75      164.15     28.14 o 
   1   6  -5     2789.51     2848.07     44.56 o 
   2   6  -5     1178.18     1224.12     29.31 o 
   3   6  -5       31.19       23.45     12.90 o 
   4   6  -5     5634.85     6039.69    128.98 o 
   5   6  -5      132.57      113.74     16.42 o 
   6   6  -5     4641.86     4844.88    109.05 o 
   7   6  -5      469.96      493.63     28.14 o 
   8   6  -5     1570.13     1599.33     38.69 o 
   9   6  -5       64.73       63.32     10.55 o 
  10   6  -5      124.77       96.15     11.73 o 
  11   6  -5        3.91       -2.35     23.45 o 
  12   6  -5      141.77      178.22     17.59 o 
  13   6  -5      148.58      152.43     26.97 o 
  14   6  -5       12.33        2.35     26.97 o 
  15   6  -5        6.34       15.24     25.80 o 
   0   7  -5      818.69      920.43     19.93 o 
   1   7  -5      203.32      181.74     12.90 o 
   2   7  -5      660.09      661.31     21.11 o 
   3   7  -5       67.88       97.32     15.24 o 
   4   7  -5      416.73      431.49     23.45 o 
   5   7  -5     1841.56     1981.57     53.94 o 
   6   7  -5      304.44      276.72     21.11 o 
   7   7  -5      506.73      531.15     35.18 o 
   8   7  -5       19.63       52.76     19.93 o 
   9   7  -5      404.11      422.11     17.59 o 
  10   7  -5      177.86      173.53     14.07 o 
  11   7  -5      725.60      714.07     30.49 o 
  12   7  -5      175.69      215.75     39.87 o 
  13   7  -5      307.72      320.10     32.83 o 
  14   7  -5      113.38      148.91     31.66 o 
   1   8  -5     1538.94     1566.50     37.52 o 
   2   8  -5      166.73      144.22     16.42 o 
   3   8  -5      757.79      821.94     29.31 o 
   4   8  -5     1532.00     1558.29     46.90 o 
   5   8  -5      354.10      367.00     28.14 o 
   6   8  -5      817.03      810.22     39.87 o 
   7   8  -5       70.90       57.45     22.28 o 
   8   8  -5      109.63      134.84     24.62 o 
   9   8  -5      181.03      238.02     30.49 o 
  10   8  -5      151.37      133.67     11.73 o 
  11   8  -5      123.71      121.94     28.14 o 
  12   8  -5      306.23      294.30     36.35 o 
  13   8  -5      125.59       71.52     38.69 o 
   0   9  -5      229.66      234.51     12.90 o 
   1   9  -5      142.36      143.05     12.90 o 
   2   9  -5      293.05      304.86     22.28 o 
   3   9  -5      264.50      226.30     19.93 o 
   4   9  -5      720.19      721.10     38.69 o 
   5   9  -5     1003.29     1075.21     49.25 o 
   6   9  -5     1806.97     1949.91     72.70 o 
   7   9  -5      450.97      431.49     34.00 o 
   8   9  -5       62.15       91.46     23.45 o 
   9   9  -5       19.08       34.00     28.14 o 
  10   9  -5      297.09      234.51     34.00 o 
  11   9  -5      496.64      505.36     45.73 o 
  12   9  -5       10.10       29.31     29.31 o 
  13   9  -5       70.23       79.73     72.70 o 
   2  10  -5       40.25       52.76     14.07 o 
   3  10  -5      430.91      425.63     34.00 o 
   4  10  -5      148.62      154.77     26.97 o 
   5  10  -5      584.55      533.50     36.35 o 
   6  10  -5        3.83       -1.17     21.11 o 
   7  10  -5      103.58       86.77     25.80 o 
   8  10  -5       63.85       73.87     28.14 o 
   9  10  -5      120.46      144.22     29.31 o 
  10  10  -5       66.91       82.08     31.66 o 
  11  10  -5       99.45      116.08     49.25 o 
  12  10  -5       61.07       71.52     68.01 o 
   0  11  -5      121.52       91.46     12.90 o 
   1  11  -5      627.32      640.20     28.14 o 
   2  11  -5      208.46      191.12     19.93 o 
   3  11  -5       22.44       22.28     18.76 o 
   4  11  -5      556.36      464.32     35.18 o 
   5  11  -5       20.27       23.45     23.45 o 
   6  11  -5      845.74      783.25     49.25 o 
   7  11  -5      245.10      196.98     35.18 o 
   8  11  -5      334.29      340.03     38.69 o 
   9  11  -5      114.74      166.50     36.35 o 
  10  11  -5      117.26       35.18     48.07 o 
   1  12  -5      721.19      750.42     31.66 o 
   2  12  -5       87.85      111.39     18.76 o 
   3  12  -5       51.02       64.49     19.93 o 
   4  12  -5       14.01       24.62     26.97 o 
   5  12  -5       38.65       71.52     19.93 o 
   6  12  -5      250.95      239.20     39.87 o 
   7  12  -5       19.65       22.28     24.62 o 
   8  12  -5       88.17      143.05     52.76 o 
   9  12  -5       86.94       87.94     53.94 o 
   0  13  -5        0.08      -18.76     26.97 o 
   1  13  -5       30.71       51.59     28.14 o 
   2  13  -5        3.30       23.45     22.28 o 
   3  13  -5      225.35      214.57     26.97 o 
   4  13  -5       11.44        3.52     35.18 o 
   5  13  -5      154.01      141.88     28.14 o 
   6  13  -5       20.19       56.28     48.07 o 
   7  13  -5      189.73      189.95     71.52 o 
   1  14  -5       16.97        8.21     24.62 o 
   2  14  -5      121.82      166.50     32.83 o 
   3  14  -5      151.51      114.91     31.66 o 
   4  14  -5      383.24      445.56     49.25 o 
   0   0  -4     7433.85     6835.83    133.67 o 
   4   0  -4     1315.77     1446.90     19.93 o 
   6   0  -4      400.32      378.73      9.38 o 
   8   0  -4     1241.59     1224.12     21.11 o 
  10   0  -4      774.85      805.53     18.76 o 
  12   0  -4     1193.69     1176.04     26.97 o 
  14   0  -4       33.59       12.90     12.90 o 
  16   0  -4       13.95       17.59     26.97 o 
   1   1  -4    23961.12    21943.85    286.10 o 
   2   1  -4     2794.34     2737.85     41.04 o 
   3   1  -4     1759.51     1723.61     28.14 o 
   4   1  -4      150.07      116.08      5.86 o 
   5   1  -4      809.67      773.87     15.24 o 
   6   1  -4     1404.31     1370.68     21.11 o 
   7   1  -4      127.22      118.43      7.04 o 
   8   1  -4      360.87      318.93     10.55 o 
   9   1  -4     1528.41     1572.36     26.97 o 
  10   1  -4      722.26      723.45     17.59 o 
  11   1  -4      403.12      391.62     16.42 o 
  12   1  -4      351.81      328.31     17.59 o 
  13   1  -4      179.49      168.84     15.24 o 
  14   1  -4      141.69      116.08     17.59 o 
  15   1  -4      422.82      436.18     37.52 o 
  16   1  -4       97.57       75.04     25.80 o 
   0   2  -4     4674.51     4486.09     63.32 o 
   1   2  -4     2632.33     2503.35     39.87 o 
   3   2  -4      860.93      954.44     21.11 o 
   4   2  -4      153.10      138.36      7.04 o 
   5   2  -4      180.56      170.02      8.21 o 
   6   2  -4      623.68      637.85     15.24 o 
   7   2  -4      789.57      811.39     17.59 o 
   8   2  -4      709.67      743.38     17.59 o 
   9   2  -4       31.69       44.56      9.38 o 
  10   2  -4      619.20      612.06     17.59 o 
  11   2  -4      555.11      562.81     19.93 o 
  12   2  -4      639.47      619.09     23.45 o 
  13   2  -4      126.21      117.25     17.59 o 
  14   2  -4       15.12        2.35     16.42 o 
  15   2  -4       28.53       68.01     32.83 o 
  16   2  -4       59.20       83.25     28.14 o 
   1   3  -4    13188.26    13790.09    186.43 o 
   2   3  -4      559.67      513.57     15.24 o 
   3   3  -4      580.32      595.64     19.93 o 
   4   3  -4     1908.10     1786.93     30.49 o 
   5   3  -4       55.51       69.18      9.38 o 
   6   3  -4      764.66      776.21     18.76 o 
   7   3  -4      322.58      331.83     11.73 o 
   8   3  -4      700.87      695.31     17.59 o 
   9   3  -4      265.46      268.51     11.73 o 
  10   3  -4      880.51      879.40     21.11 o 
  11   3  -4     1982.32     1990.95     43.38 o 
  12   3  -4      136.74      146.57     17.59 o 
  13   3  -4      507.69      494.81     24.62 o 
  14   3  -4      216.39      230.99     28.14 o 
  15   3  -4       27.54       52.76     24.62 o 
  16   3  -4       37.58      -10.55     29.31 o 
   0   4  -4     3402.96     3400.33     50.42 o 
   1   4  -4     2751.54     2770.68     41.04 o 
   2   4  -4      458.91      439.70     15.24 o 
   3   4  -4     3413.53     3552.76     78.56 o 
   4   4  -4       29.46       30.49     11.73 o 
   5   4  -4     1812.34     1830.32     34.00 o 
   6   4  -4       48.53       53.94      7.04 o 
   7   4  -4     1945.92     1960.47     36.35 o 
   8   4  -4      143.10      161.81     11.73 o 
   9   4  -4      832.72      884.09     22.28 o 
  10   4  -4      133.31      145.39     14.07 o 
  11   4  -4     1154.16     1165.49     31.66 o 
  12   4  -4       35.41       16.42     12.90 o 
  13   4  -4      760.19      805.53     32.83 o 
  14   4  -4      111.87      124.29     29.31 o 
  15   4  -4      356.05      300.17     30.49 o 
  16   4  -4      132.24      114.91     28.14 o 
   1   5  -4      722.18      748.07     15.24 o 
   3   5  -4      190.68      201.67     12.90 o 
   4   5  -4     3176.08     3435.50     77.39 o 
   5   5  -4     2356.32     2330.98     44.56 o 
   6   5  -4     1986.76     2063.65     38.69 o 
   7   5  -4      423.30      431.49     15.24 o 
   8   5  -4      286.44      264.99     15.24 o 
   9   5  -4      823.86      811.39     22.28 o 
  10   5  -4      274.76      320.10     17.59 o 
  11   5  -4      747.39      752.76     24.62 o 
  12   5  -4      471.48      483.08     26.97 o 
  13   5  -4       79.81      107.87     25.80 o 
  14   5  -4      263.87      220.44     29.31 o 
  15   5  -4      107.30       85.59     25.80 o 
   0   6  -4     9956.99    10684.07    150.08 o 
   1   6  -4      456.05      497.15     17.59 o 
   2   6  -4     7503.50     8071.68    160.64 o 
   3   6  -4        6.76        3.52     10.55 o 
   4   6  -4      776.10      744.55     24.62 o 
   5   6  -4     1554.09     1646.23     44.56 o 
   6   6  -4     1001.59     1027.13     22.28 o 
   7   6  -4       57.80       53.94      8.21 o 
   8   6  -4     1363.22     1462.14     32.83 o 
   9   6  -4        7.61       -9.38      9.38 o 
  10   6  -4      886.04      928.64     26.97 o 
  11   6  -4      456.77      476.05     24.62 o 
  12   6  -4      145.50      179.40     17.59 o 
  13   6  -4       19.70       49.25     26.97 o 
  14   6  -4       32.38       99.66     30.49 o 
  15   6  -4       18.19       48.07     28.14 o 
   1   7  -4     2079.63     2172.69     48.07 o 
   2   7  -4      354.52      318.93     18.76 o 
   3   7  -4     1899.09     2043.71     52.76 o 
   4   7  -4      645.46      711.72     26.97 o 
   5   7  -4     1262.45     1269.85     39.87 o 
   6   7  -4      166.01      192.29     19.93 o 
   7   7  -4      187.16      166.50     10.55 o 
   8   7  -4      296.16      321.27     15.24 o 
   9   7  -4      549.34      511.22     18.76 o 
  10   7  -4      108.57      134.84     23.45 o 
  11   7  -4      255.50      266.16     24.62 o 
  12   7  -4       52.99       55.11     25.80 o 
  13   7  -4      133.62      143.05     29.31 o 
  14   7  -4      118.77      147.74     34.00 o 
   0   8  -4      306.03      273.20     12.90 o 
   1   8  -4      450.74      473.70     18.76 o 
   2   8  -4       86.49       79.73     14.07 o 
   4   8  -4      109.31       79.73     16.42 o 
   5   8  -4      510.28      512.39     28.14 o 
   6   8  -4      689.28      705.86     38.69 o 
   7   8  -4      329.12      345.90     15.24 o 
   8   8  -4      753.57      734.00     25.80 o 
   9   8  -4       34.53       42.21      9.38 o 
  10   8  -4      684.75      685.93     29.31 o 
  11   8  -4      162.60      179.40     25.80 o 
  12   8  -4       31.06       46.90     24.62 o 
  13   8  -4      382.90      454.94     39.87 o 
  14   8  -4        4.57        7.04     37.52 o 
   1   9  -4      567.41      612.06     21.11 o 
   2   9  -4      168.08      147.74     17.59 o 
   3   9  -4      124.58      116.08     16.42 o 
   4   9  -4      171.51      172.36     22.28 o 
   5   9  -4        8.06       12.90     21.11 o 
   6   9  -4      435.77      487.77     34.00 o 
   7   9  -4      213.31      202.85     28.14 o 
   8   9  -4       37.10       29.31     28.14 o 
   9   9  -4      123.92      144.22     11.73 o 
  10   9  -4      230.48      214.57     17.59 o 
  11   9  -4       51.68       65.66     31.66 o 
  12   9  -4       16.39      -10.55     42.21 o 
  13   9  -4      128.77      140.70     70.35 o 
   0  10  -4      815.00      838.36     24.62 o 
   1  10  -4      325.15      322.45     16.42 o 
   2  10  -4      520.30      495.98     22.28 o 
   3  10  -4     1535.07     1577.05     48.07 o 
   4  10  -4       21.15        7.04     19.93 o 
   5  10  -4      991.96      995.48     45.73 o 
   6  10  -4       88.01       53.94     19.93 o 
   7  10  -4      638.18      678.89     39.87 o 
   8  10  -4       15.35       10.55     19.93 o 
   9  10  -4      605.19      544.05     43.38 o 
  10  10  -4        6.31      -15.24     23.45 o 
  11  10  -4      103.03      120.77     49.25 o 
  12  10  -4      109.13      179.40     75.04 o 
   1  11  -4      687.11      674.20     29.31 o 
   2  11  -4      193.19      198.16     19.93 o 
   3  11  -4      356.37      335.34     23.45 o 
   4  11  -4      566.52      568.68     29.31 o 
   5  11  -4      196.32      164.15     24.62 o 
   6  11  -4      208.24      178.22     25.80 o 
   7  11  -4       69.97       91.46     28.14 o 
   8  11  -4      110.83       86.77     30.49 o 
   9  11  -4       10.94       -7.04     24.62 o 
  10  11  -4      572.91      532.33     69.18 o 
  11  11  -4       85.11      150.08     70.35 o 
   0  12  -4      189.25      191.12     23.45 o 
   1  12  -4       59.24       64.49     16.42 o 
   3  12  -4      418.61      450.25     26.97 o 
   4  12  -4      307.91      327.14     28.14 o 
   5  12  -4      578.37      522.95     32.83 o 
   6  12  -4      379.05      318.93     29.31 o 
   7  12  -4      246.21      180.57     36.35 o 
   8  12  -4      122.73      161.81     50.42 o 
   9  12  -4       89.95      125.46     53.94 o 
   1  13  -4      963.19      919.26     43.38 o 
   2  13  -4       10.64        4.69     22.28 o 
   3  13  -4      270.74      252.09     25.80 o 
   4  13  -4       34.06       55.11     19.93 o 
   5  13  -4      190.86      155.95     25.80 o 
   6  13  -4      207.58      281.41     37.52 o 
   7  13  -4       25.72       66.83     32.83 o 
   8  13  -4       39.18       32.83     37.52 o 
   0  14  -4      701.21      794.97     45.73 o 
   1  14  -4       10.81        0.00     32.83 o 
   2  14  -4      360.14      351.76     32.83 o 
   3  14  -4       57.28       62.14     34.00 o 
   4  14  -4      224.33      166.50     38.69 o 
   5  14  -4       25.42       84.42     50.42 o 
   6   0  -3     7637.91     7942.70     97.32 o 
   8   0  -3     1776.80     1846.73     29.31 o 
  10   0  -3     1293.51     1308.54     24.62 o 
  12   0  -3      119.14      147.74     11.73 o 
  14   0  -3      617.98      637.85     23.45 o 
  16   0  -3       31.71       22.28     32.83 o 
   0   1  -3     2366.82     2423.61     52.76 o 
   1   1  -3     5788.40     5303.34    126.63 o 
   2   1  -3    10464.46     9692.11    160.64 o 
   3   1  -3    10292.98     9673.35    143.05 o 
   4   1  -3      812.15      816.08     15.24 o 
   5   1  -3      646.22      655.44     11.73 o 
   6   1  -3      363.91      391.62      9.38 o 
   7   1  -3      703.92      716.41     14.07 o 
   8   1  -3     1096.51     1140.87     19.93 o 
   9   1  -3       15.67       23.45      8.21 o 
  10   1  -3      409.45      424.45     14.07 o 
  11   1  -3      892.63      913.40     21.11 o 
  12   1  -3      321.02      302.51     16.42 o 
  13   1  -3      569.23      540.54     24.62 o 
  14   1  -3      147.43      109.05     16.42 o 
  15   1  -3      128.85      139.53     25.80 o 
  16   1  -3      110.27      127.81     25.80 o 
   4   2  -3      179.44      164.15      8.21 o 
   5   2  -3      323.96      337.69     10.55 o 
   6   2  -3     1670.53     1886.60     30.49 o 
   7   2  -3      315.40      311.89     10.55 o 
   8   2  -3      185.96      213.40     11.73 o 
   9   2  -3     1159.36     1180.73     24.62 o 
  10   2  -3      676.84      748.07     19.93 o 
  11   2  -3      467.07      465.49     16.42 o 
  12   2  -3      401.66      385.76     19.93 o 
  13   2  -3      219.88      205.19     16.42 o 
  14   2  -3      311.90      314.24     23.45 o 
  15   2  -3      449.15      504.19     35.18 o 
  16   2  -3      179.82      188.78     26.97 o 
   0   3  -3    19577.36    18463.79    245.06 o 
   1   3  -3      307.79      317.75      8.21 o 
   2   3  -3     3483.17     3258.45     60.97 o 
   3   3  -3      590.14      615.58     14.07 o 
   4   3  -3      430.09      389.28     11.73 o 
   5   3  -3       87.55       90.28      9.38 o 
   6   3  -3      218.87      192.29      9.38 o 
   7   3  -3      230.27      216.92     10.55 o 
   8   3  -3     1754.27     1663.82     30.49 o 
   9   3  -3      181.11      179.40     11.73 o 
  10   3  -3     1164.59     1119.76     24.62 o 
  11   3  -3       45.55       36.35     11.73 o 
  12   3  -3      328.27      306.03     17.59 o 
  13   3  -3      415.84      404.52     22.28 o 
  14   3  -3      130.55      139.53     22.28 o 
  15   3  -3       53.64       99.66     29.31 o 
  16   3  -3      295.74      287.27     30.49 o 
   2   4  -3      165.36      155.95     10.55 o 
   3   4  -3     1545.29     1636.85     39.87 o 
   4   4  -3     3518.36     3517.58     57.45 o 
   5   4  -3     1049.19     1055.27     23.45 o 
   6   4  -3     2984.72     2985.25     52.76 o 
   7   4  -3     2052.06     2095.31     35.18 o 
   8   4  -3     1717.08     1720.10     31.66 o 
   9   4  -3     2461.48     2429.48     41.04 o 
  10   4  -3      149.06      138.36     14.07 o 
  11   4  -3     1609.66     1633.33     36.35 o 
  12   4  -3       90.16       86.77     15.24 o 
  13   4  -3       41.63       23.45     15.24 o 
  14   4  -3       66.33       63.32     24.62 o 
  15   4  -3       89.00       25.80     28.14 o 
  16   4  -3       47.46       53.94     24.62 o 
   0   5  -3     3566.65     3536.34     52.76 o 
   1   5  -3     7164.47     7257.94    124.29 o 
   2   5  -3     5500.44     5445.22    113.74 o 
   3   5  -3     1319.74     1367.17     35.18 o 
   4   5  -3      268.11      289.61      9.38 o 
   5   5  -3     2721.44     2754.27     44.56 o 
   6   5  -3       34.34       48.07     10.55 o 
   7   5  -3     1366.18     1303.85     29.31 o 
   8   5  -3      373.52      354.10     12.90 o 
   9   5  -3      440.26      457.29     16.42 o 
  10   5  -3      176.90      198.16     15.24 o 
  11   5  -3      458.85      459.63     19.93 o 
  12   5  -3      163.50      160.64     19.93 o 
  13   5  -3       22.30       37.52     22.28 o 
  14   5  -3       58.61       29.31     23.45 o 
  15   5  -3      103.57      118.43     31.66 o 
   1   6  -3     2037.82     1954.60     39.87 o 
   2   6  -3      125.18      167.67     14.07 o 
   3   6  -3       35.68       58.63     11.73 o 
   4   6  -3     1178.52     1160.80     25.80 o 
   5   6  -3      560.50      597.99     16.42 o 
   6   6  -3      663.77      662.48     21.11 o 
   7   6  -3      157.54      155.95     12.90 o 
   8   6  -3      254.13      226.30     14.07 o 
   9   6  -3      527.62      485.43     16.42 o 
  10   6  -3      613.65      567.50     21.11 o 
  11   6  -3      145.32      139.53     15.24 o 
  12   6  -3      921.41      945.06     32.83 o 
  13   6  -3      138.00      121.94     23.45 o 
  14   6  -3      416.66      398.66     35.18 o 
  15   6  -3       28.28       75.04     34.00 o 
   1   7  -3     1028.61     1064.65     30.49 o 
   2   7  -3      578.70      615.58     24.62 o 
   3   7  -3      916.55     1006.03     31.66 o 
   4   7  -3     1212.72     1179.56     34.00 o 
   5   7  -3     3112.15     2981.74     60.97 o 
   6   7  -3      516.75      521.77     17.59 o 
   7   7  -3     1362.02     1354.27     37.52 o 
   8   7  -3      374.07      382.24     22.28 o 
   9   7  -3      214.90      195.81     16.42 o 
  10   7  -3      494.64      459.63     21.11 o 
  11   7  -3      886.35      887.60     32.83 o 
  12   7  -3       36.42       48.07     21.11 o 
  13   7  -3      190.96      195.81     25.80 o 
  14   7  -3        1.98       -3.52     30.49 o 
   1   8  -3      218.82      200.50     12.90 o 
   2   8  -3      568.91      539.36     23.45 o 
   3   8  -3      580.20      603.85     24.62 o 
   4   8  -3      958.13     1072.86     36.35 o 
   5   8  -3      923.44      888.78     31.66 o 
   6   8  -3     1011.16      989.61     30.49 o 
   7   8  -3      782.12      689.45     23.45 o 
   8   8  -3      121.58      114.91     19.93 o 
   9   8  -3      426.85      479.56     29.31 o 
  10   8  -3      326.40      365.83     24.62 o 
  11   8  -3       62.09       99.66     24.62 o 
  12   8  -3       67.73       50.42     22.28 o 
  13   8  -3      185.30      173.53     34.00 o 
  14   8  -3      123.43       96.15     36.35 o 
   0   9  -3      206.55      206.36     11.73 o 
   1   9  -3      515.52      512.39     18.76 o 
   2   9  -3     1607.83     1728.31     43.38 o 
   3   9  -3      488.05      478.39     23.45 o 
   4   9  -3      721.13      619.09     34.00 o 
   5   9  -3     1678.06     1649.75     62.14 o 
   6   9  -3     1095.42     1057.62     46.90 o 
   7   9  -3      604.04      547.57     23.45 o 
   8   9  -3      491.20      525.29     23.45 o 
   9   9  -3       73.60       72.70     12.90 o 
  10   9  -3       76.50       -5.86     11.73 o 
  11   9  -3       37.86       -7.04     22.28 o 
  12   9  -3       57.15       53.94     30.49 o 
  13   9  -3       43.97       68.01     38.69 o 
   1  10  -3     1485.39     1531.32     36.35 o 
   2  10  -3        6.70       23.45     14.07 o 
   3  10  -3      812.47      814.91     34.00 o 
   4  10  -3       78.23       92.63     21.11 o 
   5  10  -3       20.85       43.38     21.11 o 
   6  10  -3      691.70      698.83     36.35 o 
   7  10  -3      104.20      114.91     26.97 o 
   8  10  -3       91.85      104.35     14.07 o 
   9  10  -3       95.45       78.56     28.14 o 
  10  10  -3       40.47       31.66     24.62 o 
  11  10  -3        6.15        4.69     41.04 o 
  12  10  -3       11.36       16.42     69.18 o 
   0  11  -3      305.84      274.37     18.76 o 
   1  11  -3      307.00      283.75     21.11 o 
   2  11  -3      674.66      639.03     26.97 o 
   3  11  -3      578.58      623.78     30.49 o 
   4  11  -3      187.87      137.19     21.11 o 
   5  11  -3       15.38       -2.35     15.24 o 
   6  11  -3      421.29      443.22     34.00 o 
   7  11  -3       95.53       66.83     24.62 o 
   8  11  -3      289.86      301.34     30.49 o 
   9  11  -3       30.17      103.18     62.14 o 
  10  11  -3      206.48      229.82     55.11 o 
  11  11  -3       36.89      -39.87     64.49 o 
   1  12  -3      397.40      398.66     24.62 o 
   2  12  -3       67.70       76.21     16.42 o 
   3  12  -3       82.57       94.97     18.76 o 
   4  12  -3       26.33      -15.24     17.59 o 
   5  12  -3       50.91       60.97     17.59 o 
   6  12  -3      220.06      238.02     23.45 o 
   7  12  -3      140.63      166.50     32.83 o 
   8  12  -3        7.37      -60.97     60.97 o 
   9  12  -3      108.85      187.60     52.76 o 
  10  12  -3      197.40      250.92     77.39 o 
   0  13  -3      187.38      227.47     28.14 o 
   1  13  -3       73.36       38.69     18.76 o 
   2  13  -3       60.14       70.35     17.59 o 
   3  13  -3      219.27      201.67     23.45 o 
   4  13  -3        0.79       22.28     17.59 o 
   5  13  -3      306.76      327.14     31.66 o 
   6  13  -3        3.34      -31.66     32.83 o 
   7  13  -3       62.57      128.98     32.83 o 
   8  13  -3       18.86       48.07     38.69 o 
   1  14  -3      217.72      230.99     29.31 o 
   2  14  -3       64.64       71.52     32.83 o 
   3  14  -3      433.48      458.46     45.73 o 
   4  14  -3       52.29      -38.69     38.69 o 
   5  14  -3       68.49      102.01     43.38 o 
   6  14  -3       60.69       24.62     42.21 o 
   0  15  -3       53.68       25.80     38.69 o 
   1  15  -3       41.49       45.73     50.42 o 
   2   0  -2     1940.07     1971.02     41.04 o 
   4   0  -2    10981.83    10665.31    124.29 o 
   6   0  -2      714.45      717.59     14.07 o 
   8   0  -2     8513.15     8944.04    111.39 o 
  10   0  -2       67.56       69.18      9.38 o 
  12   0  -2      357.57      361.14     15.24 o 
  14   0  -2      181.53      162.98     17.59 o 
  16   0  -2      635.87      648.41     48.07 o 
   1   1  -2     3820.17     3397.98    110.22 o 
   4   1  -2     2041.16     2078.89     28.14 o 
   5   1  -2     4156.62     4338.35     55.11 o 
   6   1  -2     1274.57     1280.40     19.93 o 
   7   1  -2     6771.08     7060.96     87.94 o 
   8   1  -2      276.96      290.79     10.55 o 
   9   1  -2     2075.41     2023.78     32.83 o 
  10   1  -2      122.98      120.77     10.55 o 
  11   1  -2      729.88      712.90     17.59 o 
  12   1  -2      170.26      174.71     14.07 o 
  13   1  -2       71.83       56.28     16.42 o 
  14   1  -2       18.67       28.14     17.59 o 
  15   1  -2      124.63      106.70     28.14 o 
  16   1  -2       43.74       16.42     24.62 o 
   1   2  -2     2776.66     2527.97     43.38 o 
   2   2  -2    12797.26    11936.33    196.98 o 
   4   2  -2      219.00      196.98      7.04 o 
   5   2  -2       62.47       49.25      5.86 o 
   6   2  -2      112.27      120.77      8.21 o 
   7   2  -2      139.30      132.50      8.21 o 
   8   2  -2      360.55      341.21     12.90 o 
   9   2  -2      879.44      898.16     19.93 o 
  10   2  -2      354.97      358.79     14.07 o 
  11   2  -2      457.11      436.18     16.42 o 
  12   2  -2      409.43      367.00     16.42 o 
  13   2  -2      435.21      447.91     22.28 o 
  14   2  -2       13.24      -11.73     17.59 o 
  15   2  -2       43.39       53.94     23.45 o 
  16   2  -2      236.92      254.44     31.66 o 
   1   3  -2     1964.31     2085.93     39.87 o 
   2   3  -2      280.05      262.65     11.73 o 
   3   3  -2     1660.98     1688.44     30.49 o 
   4   3  -2     2385.19     2234.84     39.87 o 
   5   3  -2      462.79      506.53     12.90 o 
   6   3  -2     1915.52     1997.99     31.66 o 
   7   3  -2      272.72      262.65     10.55 o 
   8   3  -2      925.20     1011.89     19.93 o 
   9   3  -2       79.69       75.04      9.38 o 
  10   3  -2     2080.46     2179.73     38.69 o 
  11   3  -2      625.16      633.16     19.93 o 
  12   3  -2     1983.13     1951.09     41.04 o 
  13   3  -2       75.06       41.04     16.42 o 
  14   3  -2      560.44      565.16     29.31 o 
  15   3  -2       28.20       34.00     24.62 o 
  16   3  -2      217.15      241.54     34.00 o 
   0   4  -2     1511.78     1591.12     26.97 o 
   1   4  -2     1632.07     1614.57     32.83 o 
   2   4  -2     2519.08     2474.03     57.45 o 
   3   4  -2      185.39      206.36     10.55 o 
   4   4  -2     1982.66     1965.16     35.18 o 
   5   4  -2      601.34      589.78     15.24 o 
   6   4  -2      296.68      284.92     10.55 o 
   7   4  -2       38.58       28.14      8.21 o 
   8   4  -2      230.31      204.02     10.55 o 
   9   4  -2      250.26      273.20     12.90 o 
  10   4  -2      238.58      238.02     12.90 o 
  11   4  -2      464.50      446.73     18.76 o 
  12   4  -2      161.00      174.71     16.42 o 
  13   4  -2       65.94       30.49     15.24 o 
  14   4  -2      108.89      113.74     24.62 o 
  15   4  -2       67.13      114.91     25.80 o 
  16   4  -2       19.84       17.59     36.35 o 
   1   5  -2     2187.31     2359.12     45.73 o 
   2   5  -2     1209.56     1326.13     35.18 o 
   3   5  -2     2376.28     2326.29     46.90 o 
   4   5  -2      818.03      888.78     21.11 o 
   5   5  -2      639.34      668.34     18.76 o 
   6   5  -2      105.72      128.98      9.38 o 
   7   5  -2     1979.38     2070.68     36.35 o 
   8   5  -2      207.46      182.91     10.55 o 
   9   5  -2      890.54      884.09     21.11 o 
  10   5  -2      900.93      906.36     25.80 o 
  11   5  -2      610.64      601.51     21.11 o 
  12   5  -2      339.24      296.65     22.28 o 
  13   5  -2       31.41       31.66     16.42 o 
  14   5  -2       53.94       37.52     22.28 o 
  15   5  -2       60.02       63.32     23.45 o 
  16   5  -2      114.33       63.32     39.87 o 
   0   6  -2     1050.18     1137.35     23.45 o 
   1   6  -2      618.84      684.76     22.28 o 
   3   6  -2      774.30      832.49     24.62 o 
   4   6  -2      561.10      553.43     17.59 o 
   5   6  -2      220.99      178.22     12.90 o 
   6   6  -2      120.24      147.74     10.55 o 
   7   6  -2       63.65       49.25      9.38 o 
   8   6  -2      358.79      369.35     14.07 o 
   9   6  -2      395.20      371.69     15.24 o 
  10   6  -2      644.60      606.20     19.93 o 
  11   6  -2      453.78      383.42     19.93 o 
  12   6  -2      381.56      395.14     24.62 o 
  13   6  -2       21.85       -2.35     22.28 o 
  14   6  -2      277.17      275.54     26.97 o 
  15   6  -2        8.37       32.83     37.52 o 
   1   7  -2      145.04      151.26     10.55 o 
   2   7  -2      760.96      757.45     25.80 o 
   3   7  -2      710.09      644.89     23.45 o 
   4   7  -2     1630.01     1693.13     37.52 o 
   5   7  -2      270.66      262.65     11.73 o 
   6   7  -2        3.70       32.83      8.21 o 
   7   7  -2     1448.49     1491.45     35.18 o 
   8   7  -2       64.62       60.97     11.73 o 
   9   7  -2     1216.94     1389.44     37.52 o 
  10   7  -2      185.33      201.67     18.76 o 
  11   7  -2      484.23      456.11     22.28 o 
  12   7  -2      201.88      196.98     26.97 o 
  13   7  -2       79.68      126.63     26.97 o 
  14   7  -2       87.57       -4.69     44.56 o 
  15   7  -2      233.23      167.67     43.38 o 
   0   8  -2      138.37      160.64      9.38 o 
   1   8  -2      164.04      144.22     11.73 o 
   2   8  -2      234.19      253.27     15.24 o 
   3   8  -2      168.44      134.84     15.24 o 
   4   8  -2      316.65      316.58     16.42 o 
   6   8  -2      313.84      327.14     16.42 o 
   7   8  -2      403.91      417.42     17.59 o 
   8   8  -2     1790.96     1781.07     45.73 o 
   9   8  -2       28.03       25.80     14.07 o 
  10   8  -2      391.36      368.17     21.11 o 
  11   8  -2       28.46       48.07     12.90 o 
  12   8  -2       14.23        7.04     19.93 o 
  13   8  -2       73.11       90.28     34.00 o 
  14   8  -2      139.04      111.39     37.52 o 
   1   9  -2      412.32      413.90     14.07 o 
   2   9  -2      715.13      753.94     24.62 o 
   3   9  -2       44.13       19.93     11.73 o 
   4   9  -2      816.22      791.46     31.66 o 
   5   9  -2      978.68      989.61     31.66 o 
   6   9  -2       60.69       73.87     14.07 o 
   7   9  -2       92.84      132.50     14.07 o 
   8   9  -2       49.26       75.04     14.07 o 
   9   9  -2      243.56      262.65     18.76 o 
  10   9  -2      336.83      340.03     19.93 o 
  11   9  -2        9.60       -4.69     18.76 o 
  12   9  -2      362.21      418.59     42.21 o 
  13   9  -2       13.76       -3.52     32.83 o 
   0  10  -2      556.27      549.92     19.93 o 
   1  10  -2      607.44      569.85     22.28 o 
   2  10  -2      998.70      954.44     29.31 o 
   3  10  -2     1177.39     1289.78     42.21 o 
   4  10  -2      406.19      355.28     24.62 o 
   5  10  -2       71.61       69.18     18.76 o 
   6  10  -2      230.42      254.44     18.76 o 
   7  10  -2      915.40      955.61     34.00 o 
   8  10  -2       69.72       87.94     16.42 o 
   9  10  -2      227.51      212.23     30.49 o 
  10  10  -2       91.51       36.35     57.45 o 
  11  10  -2       93.52       39.87     30.49 o 
  12  10  -2       12.30      -37.52     37.52 o 
   1  11  -2      179.56      162.98     15.24 o 
   2  11  -2      228.15      227.47     18.76 o 
   3  11  -2      706.77      759.80     29.31 o 
   4  11  -2      391.98      361.14     24.62 o 
   5  11  -2      243.60      238.02     22.28 o 
   6  11  -2      128.09      134.84     23.45 o 
   7  11  -2      347.60      389.28     35.18 o 
   8  11  -2        6.59       -8.21     18.76 o 
   9  11  -2       66.23       49.25     39.87 o 
  10  11  -2       45.55       66.83     46.90 o 
  11  11  -2       88.03      103.18     70.35 o 
   1  12  -2      220.02      167.67     19.93 o 
   2  12  -2        1.08        2.35     17.59 o 
   3  12  -2       56.15       59.80     17.59 o 
   4  12  -2      501.95      488.94     25.80 o 
   5  12  -2      286.26      293.13     25.80 o 
   6  12  -2      636.50      552.26     34.00 o 
   7  12  -2       30.59       26.97     29.31 o 
   8  12  -2      606.29      626.13     52.76 o 
   9  12  -2       31.12       83.25     48.07 o 
  10  12  -2      384.30      420.94     80.90 o 
   1  13  -2      462.71      470.18     26.97 o 
   2  13  -2       63.90      109.05     18.76 o 
   3  13  -2      330.79      266.16     23.45 o 
   4  13  -2      158.11      188.78     22.28 o 
   5  13  -2      357.88      365.83     31.66 o 
   6  13  -2      142.29      140.70     30.49 o 
   7  13  -2      271.55      254.44     39.87 o 
   8  13  -2       55.96      124.29     36.35 o 
   0  14  -2      469.72      446.73     35.18 o 
   1  14  -2       51.69       92.63     28.14 o 
   2  14  -2      288.17      321.27     41.04 o 
   3  14  -2        1.28       21.11     37.52 o 
   4  14  -2       97.73      179.40     42.21 o 
   5  14  -2       40.28       37.52     25.80 o 
   6  14  -2       20.04       34.00     31.66 o 
   1  15  -2      149.55      146.57     37.52 o 
   2  15  -2       11.98       93.80     43.38 o 
   6   0  -1     4360.57     4378.22     58.63 o 
   8   0  -1     3880.76     3814.23     51.59 o 
  10   0  -1      717.83      704.69     17.59 o 
  12   0  -1     5559.57     5528.47     77.39 o 
  14   0  -1      470.75      454.94     21.11 o 
  16   0  -1      270.77      331.83     41.04 o 
   3   1  -1     1514.46     1479.73     21.11 o 
   4   1  -1     7293.84     6924.95     84.42 o 
   5   1  -1      806.51      772.70     14.07 o 
   6   1  -1      101.41       89.11      7.04 o 
   7   1  -1     1438.06     1578.22     24.62 o 
   8   1  -1     3579.54     3638.35     48.07 o 
   9   1  -1      602.64      709.38     16.42 o 
  10   1  -1      547.16      534.67     15.24 o 
  11   1  -1      120.81      113.74     11.73 o 
  12   1  -1      446.25      411.56     17.59 o 
  13   1  -1      137.61      121.94     16.42 o 
  14   1  -1       66.68       44.56     17.59 o 
  15   1  -1      367.00      308.37     25.80 o 
  16   1  -1      103.55       99.66     29.31 o 
  17   1  -1      156.19      143.05     29.31 o 
   1   2  -1    15424.18    13668.15    447.91 o 
   3   2  -1    11944.99    11231.64    167.67 o 
   4   2  -1      112.58      120.77      5.86 o 
   5   2  -1     2792.83     2808.20     39.87 o 
   6   2  -1     3841.76     4126.12     56.28 o 
   7   2  -1     6948.54     6958.95     91.46 o 
   8   2  -1      103.79      128.98      9.38 o 
   9   2  -1     4494.53     4589.27     66.83 o 
  10   2  -1      134.62      124.29     10.55 o 
  11   2  -1     1075.48     1115.07     24.62 o 
  12   2  -1     1259.71     1241.71     28.14 o 
  13   2  -1      145.47      133.67     16.42 o 
  14   2  -1      146.05      186.43     23.45 o 
  15   2  -1      227.37      218.09     25.80 o 
  16   2  -1       20.78        3.52     25.80 o 
   1   3  -1      543.54      529.98     15.24 o 
   2   3  -1    10876.39    10127.12    151.26 o 
   3   3  -1       78.31       77.39      8.21 o 
   4   3  -1      932.67      855.94     16.42 o 
   5   3  -1     1127.04     1248.74     23.45 o 
   6   3  -1      467.28      508.88     12.90 o 
   7   3  -1     1794.04     1981.57     31.66 o 
   8   3  -1        8.18        4.69      8.21 o 
   9   3  -1      111.51      126.63     10.55 o 
  10   3  -1       22.44       19.93      9.38 o 
  11   3  -1      117.01       98.49     11.73 o 
  12   3  -1       66.34       50.42     12.90 o 
  13   3  -1       22.61       26.97     15.24 o 
  14   3  -1      140.65      157.12     19.93 o 
  15   3  -1       81.56       60.97     24.62 o 
  16   3  -1      297.24      349.41     32.83 o 
   1   4  -1      894.57      790.28     22.28 o 
   2   4  -1     1065.11     1120.94     21.11 o 
   4   4  -1      531.13      545.23     12.90 o 
   5   4  -1       49.47       45.73      5.86 o 
   6   4  -1     3247.96     3515.24     55.11 o 
   7   4  -1     1210.29     1188.94     22.28 o 
   8   4  -1       91.98       71.52      9.38 o 
   9   4  -1     1600.23     1577.05     30.49 o 
  10   4  -1      297.22      315.41     14.07 o 
  11   4  -1      764.04      769.18     23.45 o 
  12   4  -1       57.67       78.56     15.24 o 
  13   4  -1      115.04      106.70     18.76 o 
  14   4  -1       31.67       48.07     21.11 o 
  15   4  -1      101.02       87.94     28.14 o 
  16   4  -1      137.84      128.98     34.00 o 
   1   5  -1      747.22      739.86     22.28 o 
   3   5  -1     1003.81     1011.89     19.93 o 
   4   5  -1      275.15      281.41     10.55 o 
   5   5  -1     3647.57     3552.76     56.28 o 
   6   5  -1        0.34       -8.21      8.21 o 
   7   5  -1      835.53      871.19     21.11 o 
   8   5  -1      110.13      137.19     10.55 o 
   9   5  -1      276.01      262.65     12.90 o 
  10   5  -1       68.00       62.14     12.90 o 
  11   5  -1      174.53      178.22     15.24 o 
  12   5  -1       23.93       72.70     15.24 o 
  13   5  -1       31.52        3.52     15.24 o 
  14   5  -1       15.91       -7.04     19.93 o 
  15   5  -1       64.09       42.21     30.49 o 
  16   5  -1      175.33      168.84     42.21 o 
   1   6  -1      391.27      391.62     12.90 o 
   2   6  -1      890.45      904.02     22.28 o 
   3   6  -1      575.59      621.44     16.42 o 
   4   6  -1      613.72      612.06     15.24 o 
   5   6  -1      723.15      696.48     17.59 o 
   6   6  -1     2956.77     3174.03     52.76 o 
   7   6  -1      108.72       96.15     10.55 o 
   8   6  -1      583.10      576.88     17.59 o 
   9   6  -1      219.95      213.40     12.90 o 
  10   6  -1      843.33      906.36     28.14 o 
  11   6  -1      486.60      422.11     21.11 o 
  12   6  -1      328.61      388.11     23.45 o 
  13   6  -1       52.36       26.97     22.28 o 
  14   6  -1      380.64      291.96     28.14 o 
  15   6  -1       13.46       24.62     34.00 o 
   0   7  -1      198.41      202.85     10.55 o 
   1   7  -1      282.10      276.72     10.55 o 
   2   7  -1      377.61      397.49     15.24 o 
   3   7  -1     1327.12     1329.65     30.49 o 
   4   7  -1      169.31      168.84     10.55 o 
   5   7  -1     2451.69     2560.80     45.73 o 
   6   7  -1       18.12        9.38      9.38 o 
   7   7  -1     1856.28     1837.35     36.35 o 
   8   7  -1      192.48      179.40     12.90 o 
   9   7  -1      515.92      519.43     22.28 o 
  10   7  -1      280.60      277.89     16.42 o 
  11   7  -1        3.24       -8.21     14.07 o 
  12   7  -1       70.55       78.56     16.42 o 
  13   7  -1       76.09       69.18     19.93 o 
  14   7  -1      106.48      102.01     34.00 o 
  15   7  -1        9.08       -9.38     32.83 o 
   1   8  -1      681.72      676.55     17.59 o 
   2   8  -1     1026.77     1021.27     28.14 o 
   3   8  -1      719.01      716.41     19.93 o 
   4   8  -1      833.55      816.08     23.45 o 
   5   8  -1      629.88      667.17     19.93 o 
   6   8  -1      782.56      763.32     23.45 o 
   7   8  -1      337.44      308.37     15.24 o 
   8   8  -1      101.76       91.46     11.73 o 
   9   8  -1       30.05       34.00     10.55 o 
  10   8  -1      583.40      526.46     23.45 o 
  11   8  -1       41.24       68.01     16.42 o 
  12   8  -1      671.62      758.63     41.04 o 
  13   8  -1       31.26       42.21     34.00 o 
  14   8  -1      167.09      238.02     50.42 o 
   0   9  -1     3656.14     3709.88     60.97 o 
   1   9  -1       46.95       45.73      9.38 o 
   2   9  -1      542.54      537.02     19.93 o 
   3   9  -1      343.13      358.79     18.76 o 
   4   9  -1      849.72      836.01     23.45 o 
   5   9  -1     1086.05     1081.07     32.83 o 
   6   9  -1      249.68      225.13     16.42 o 
   7   9  -1      409.72      406.87     18.76 o 
   8   9  -1       94.11      125.46     15.24 o 
   9   9  -1      295.71      308.37     19.93 o 
  10   9  -1      135.84      151.26     17.59 o 
  11   9  -1       55.42       34.00     29.31 o 
  12   9  -1       18.88      -24.62     29.31 o 
  13   9  -1      253.35      277.89     42.21 o 
   1  10  -1     4239.47     4565.82     77.39 o 
   2  10  -1      597.59      620.27     21.11 o 
   3  10  -1     2408.79     2380.23     57.45 o 
   4  10  -1      344.77      340.03     24.62 o 
   5  10  -1     1753.15     1854.94     43.38 o 
   6  10  -1     1311.82     1340.20     44.56 o 
   7  10  -1      762.74      703.52     29.31 o 
   8  10  -1      161.44      154.77     16.42 o 
   9  10  -1      771.09      777.39     37.52 o 
  10  10  -1      163.87      155.95     34.00 o 
  11  10  -1      947.89     1033.00     60.97 o 
  12  10  -1       70.04       58.63     44.56 o 
   0  11  -1     2630.29     2746.06     65.66 o 
   1  11  -1      647.15      563.99     25.80 o 
   2  11  -1      305.28      342.38     22.28 o 
   3  11  -1      351.10      340.03     21.11 o 
   4  11  -1      132.43      167.67     18.76 o 
   5  11  -1      189.34      167.67     19.93 o 
   6  11  -1      498.75      517.08     23.45 o 
   7  11  -1      100.93       94.97     15.24 o 
   8  11  -1      623.57      605.02     72.70 o 
   9  11  -1      108.09      204.02     50.42 o 
  10  11  -1      175.72      263.82     53.94 o 
  11  11  -1       52.44       55.11     39.87 o 
   1  12  -1       45.43       19.93     15.24 o 
   2  12  -1      719.19      616.75     28.14 o 
   3  12  -1       54.13       49.25     17.59 o 
   4  12  -1     1377.37     1363.65     44.56 o 
   5  12  -1      177.76      133.67     18.76 o 
   6  12  -1      738.27      695.31     36.35 o 
   7  12  -1       45.56       34.00     29.31 o 
   8  12  -1      793.87      927.47     62.14 o 
   9  12  -1       25.68      -35.18     35.18 o 
  10  12  -1      116.71      111.39     43.38 o 
   0  13  -1      155.80      166.50     18.76 o 
   1  13  -1       16.74        7.04     15.24 o 
   2  13  -1        4.07       -1.17     15.24 o 
   3  13  -1      216.26      188.78     23.45 o 
   4  13  -1      194.47      170.02     24.62 o 
   5  13  -1      281.70      243.89     29.31 o 
   6  13  -1      222.00      245.06     31.66 o 
   7  13  -1      366.08      384.59     34.00 o 
   8  13  -1      112.05      124.29     36.35 o 
   1  14  -1       47.49       34.00     35.18 o 
   2  14  -1       21.32       18.76     31.66 o 
   3  14  -1       75.11       84.42     29.31 o 
   4  14  -1       16.24        1.17     34.00 o 
   5  14  -1      109.88      117.25     29.31 o 
   6  14  -1       50.37       35.18     31.66 o 
   0  15  -1       56.71      126.63     41.04 o 
   1  15  -1       41.82       66.83     36.35 o 
   2  15  -1       78.27       17.59     38.69 o 
   4   0   0    30837.52    28288.39    452.60 o 
   6   0   0      384.29      389.28     14.07 o 
   8   0   0     7862.47     7525.28    132.50 o 
  10   0   0     3587.97     3741.53     76.21 o 
  12   0   0     3677.54     3633.66     77.39 o 
  14   0   0       52.74       12.90     18.76 o 
  16   0   0     1343.01     1462.14    103.18 o 
   4   1   0     8510.40     8066.99     96.15 o 
   5   1   0     3480.84     3449.58     44.56 o 
   6   1   0     3419.39     3416.74     44.56 o 
   7   1   0     6937.08     6800.66     83.25 o 
   8   1   0       42.84       49.25      8.21 o 
   9   1   0     1547.69     1502.01     24.62 o 
  10   1   0      489.25      494.81     15.24 o 
  11   1   0     4446.53     4461.47     63.32 o 
  12   1   0     1647.37     1589.95     32.83 o 
  13   1   0       11.18       31.66     12.90 o 
  14   1   0      728.65      650.75     29.31 o 
  15   1   0       51.80       64.49     19.93 o 
  16   1   0      478.42      398.66     36.35 o 
  17   1   0      183.27      140.70     31.66 o 
   1   2   0     6019.58     5629.30    107.87 o 
   3   2   0    20181.65    19456.92    256.78 o 
   4   2   0     3463.42     3654.77     53.94 o 
   5   2   0    17748.69    17543.35    218.09 o 
   6   2   0      468.81      491.29     12.90 o 
   7   2   0     2609.70     2661.64     39.87 o 
   8   2   0       21.91        5.86      8.21 o 
   9   2   0      151.95      157.12     10.55 o 
  10   2   0       16.81        7.04     10.55 o 
  11   2   0     1157.74     1179.56     25.80 o 
  12   2   0     1375.55     1382.41     30.49 o 
  13   2   0      332.49      311.89     16.42 o 
  14   2   0        0.42       16.42     21.11 o 
  15   2   0      154.08       99.66     21.11 o 
  16   2   0       57.69       30.49     25.80 o 
   1   3   0      786.71      791.46     14.07 o 
   2   3   0     2398.82     2149.24     32.83 o 
   3   3   0      392.98      396.31     10.55 o 
   4   3   0     2410.29     2348.57     38.69 o 
   5   3   0     1912.39     2088.27     34.00 o 
   6   3   0     1839.13     1995.64     30.49 o 
   7   3   0     1196.43     1258.12     22.28 o 
   8   3   0       21.21       32.83      8.21 o 
   9   3   0      122.39      134.84     10.55 o 
  10   3   0      260.79      254.44     14.07 o 
  11   3   0      494.88      511.22     17.59 o 
  12   3   0     1507.52     1634.50     34.00 o 
  13   3   0        7.75        2.35     15.24 o 
  14   3   0       66.29       66.83     17.59 o 
  15   3   0       54.48       37.52     26.97 o 
  16   3   0      205.08      246.23     30.49 o 
   0   4   0      176.89      178.22      9.38 o 
   1   4   0      398.44      403.35     10.55 o 
   2   4   0      665.72      653.10     12.90 o 
   3   4   0     3892.86     3657.11     53.94 o 
   4   4   0      996.16     1028.31     19.93 o 
   5   4   0     4296.23     4115.57     62.14 o 
   6   4   0        1.56        5.86      7.04 o 
   7   4   0      847.19      832.49     17.59 o 
   8   4   0      248.21      259.13     10.55 o 
   9   4   0      545.85      547.57     17.59 o 
  10   4   0      147.41      154.77     12.90 o 
  11   4   0        4.09        0.00     10.55 o 
  12   4   0     1101.22     1055.27     30.49 o 
  13   4   0        3.34       28.14     15.24 o 
  14   4   0       83.86       62.14     17.59 o 
  15   4   0        1.71       -2.35     25.80 o 
  16   4   0       65.50       56.28     36.35 o 
   1   5   0       92.02       90.28      5.86 o 
   2   5   0     3041.24     3176.38     46.90 o 
   3   5   0     1711.31     1621.61     28.14 o 
   5   5   0      410.06      417.42     11.73 o 
   6   5   0       18.47       11.73      8.21 o 
   7   5   0     1686.62     1707.20     32.83 o 
   8   5   0      484.87      501.84     15.24 o 
   9   5   0      530.26      556.95     17.59 o 
  10   5   0     1705.61     1575.88     31.66 o 
  11   5   0       18.35       38.69     12.90 o 
  12   5   0      748.76      682.41     25.80 o 
  13   5   0        0.02        7.04     17.59 o 
  14   5   0       69.00       60.97     19.93 o 
  15   5   0      220.82      257.96     39.87 o 
  16   5   0        8.66       -4.69     30.49 o 
   2   6   0     1766.80     1659.13     29.31 o 
   3   6   0      691.95      682.41     16.42 o 
   4   6   0     1043.64     1045.89     21.11 o 
   5   6   0      280.66      255.61     10.55 o 
   6   6   0      204.92      211.05     11.73 o 
   7   6   0       74.75       62.14      9.38 o 
   8   6   0       92.92      100.84     10.55 o 
   9   6   0      297.93      308.37     15.24 o 
  10   6   0       84.23       85.59     12.90 o 
  11   6   0       86.64       38.69     11.73 o 
  12   6   0       32.57       29.31     14.07 o 
  13   6   0        1.61      -17.59     17.59 o 
  14   6   0        9.90       37.52     34.00 o 
  15   6   0       29.83       32.83     34.00 o 
   1   7   0       20.90       29.31      7.04 o 
   2   7   0     1640.36     1655.61     31.66 o 
   3   7   0      417.97      431.49     14.07 o 
   4   7   0      327.10      336.52     11.73 o 
   5   7   0       34.03       36.35      9.38 o 
   6   7   0       55.58       51.59      9.38 o 
   7   7   0      678.00      666.00     19.93 o 
   8   7   0        6.72        1.17     11.73 o 
   9   7   0      483.82      515.91     22.28 o 
  10   7   0        8.29       25.80     12.90 o 
  11   7   0      315.85      342.38     17.59 o 
  12   7   0        0.05       30.49     15.24 o 
  13   7   0        1.38       25.80     31.66 o 
  14   7   0       69.04      212.23     34.00 o 
  15   7   0       27.44        3.52     37.52 o 
   0   8   0      719.96      646.06     24.62 o 
   1   8   0      170.04      185.26     10.55 o 
   2   8   0      677.79      662.48     19.93 o 
   3   8   0      265.61      240.37     11.73 o 
   4   8   0      250.88      242.71     11.73 o 
   5   8   0        0.07        3.52      8.21 o 
   6   8   0       62.19       59.80     11.73 o 
   7   8   0        4.05        2.35     10.55 o 
   8   8   0        6.70        7.04     11.73 o 
   9   8   0        4.24       -5.86     10.55 o 
  10   8   0        5.12       12.90     16.42 o 
  11   8   0        1.87        4.69     14.07 o 
  12   8   0      108.20       56.28     32.83 o 
  13   8   0       29.31       -2.35     29.31 o 
  14   8   0       31.00       25.80     30.49 o 
   1   9   0       44.81       46.90     10.55 o 
   2   9   0      193.78      220.44     12.90 o 
   3   9   0       40.71       39.87     10.55 o 
   4   9   0       76.33       73.87     10.55 o 
   5   9   0      165.16      144.22     11.73 o 
   6   9   0        1.61       16.42     10.55 o 
   7   9   0      393.32      404.52     21.11 o 
   8   9   0        0.52        5.86     11.73 o 
   9   9   0     1875.29     1819.76     49.25 o 
  10   9   0       22.10       39.87     14.07 o 
  11   9   0      197.79      215.75     34.00 o 
  12   9   0      488.27      587.44     51.59 o 
  13   9   0      161.02       96.15     38.69 o 
   0  10   0        2.45       26.97     14.07 o 
   1  10   0     1914.10     1851.42     37.52 o 
   2  10   0     1498.99     1571.19     36.35 o 
   3  10   0     1316.56     1299.16     32.83 o 
   4  10   0      182.92      202.85     14.07 o 
   5  10   0     5683.10     5827.46    116.08 o 
   6  10   0       43.97       36.35     14.07 o 
   7  10   0     2626.09     2727.30     58.63 o 
   8  10   0      219.01      230.99     17.59 o 
   9  10   0      235.16      204.02     24.62 o 
  10  10   0      151.16      174.71     34.00 o 
  11  10   0       11.55       12.90     35.18 o 
  12  10   0        9.34        2.35     31.66 o 
   1  11   0       15.10       12.90     15.24 o 
   2  11   0       66.04       64.49     14.07 o 
   3  11   0      633.82      673.03     26.97 o 
   4  11   0     1635.96     1643.88     44.56 o 
   5  11   0      347.62      364.66     17.59 o 
   6  11   0      115.91       98.49     15.24 o 
   7  11   0      284.45      289.61     21.11 o 
   8  11   0       69.24       46.90     31.66 o 
   9  11   0       89.97      113.74     25.80 o 
  10  11   0       39.77      123.12     44.56 o 
  11  11   0      470.34      673.03     53.94 o 
   0  12   0     5360.72     5228.30    172.36 o 
   1  12   0       18.71        3.52     19.93 o 
   2  12   0     3401.21     3522.27     82.08 o 
   3  12   0      315.21      333.00     22.28 o 
   4  12   0     1469.24     1540.70     46.90 o 
   5  12   0       46.93       39.87     17.59 o 
   6  12   0       15.21       15.24     28.14 o 
   7  12   0      364.42      412.73     39.87 o 
   8  12   0       77.01       86.77     37.52 o 
   9  12   0       73.52       18.76     31.66 o 
  10  12   0      207.92      236.85     44.56 o 
   1  13   0      253.93      212.23     23.45 o 
   2  13   0       28.14       21.11     17.59 o 
   3  13   0       83.02       32.83     23.45 o 
   4  13   0      200.61      192.29     28.14 o 
   5  13   0       98.69       98.49     30.49 o 
   6  13   0       77.35      110.22     25.80 o 
   7  13   0      283.55      287.27     32.83 o 
   8  13   0      162.45      191.12     30.49 o 
   0  14   0      443.77      542.88     60.97 o 
   1  14   0        0.02       16.42     28.14 o 
   2  14   0       98.60      130.15     26.97 o 
   3  14   0       37.49       19.93     23.45 o 
   4  14   0       11.69      -26.97     29.31 o 
   5  14   0       40.13       24.62     28.14 o 
   6  14   0        0.13      -29.31     29.31 o 
   1  15   0      120.29      179.40     45.73 o 
   2  15   0       21.13       19.93     34.00 o 
   3   1   1     1514.46     1469.18     21.11 o 
   4   1   1     7293.83     6946.05     83.25 o 
   5   1   1      806.51      729.31     12.90 o 
   6   1   1      101.41      110.22      7.04 o 
   7   1   1     1438.07     1540.70     23.45 o 
   8   1   1     3579.54     3714.57     50.42 o 
   9   1   1      602.64      697.65     16.42 o 
  10   1   1      547.17      511.22     15.24 o 
  11   1   1      120.81      112.56     10.55 o 
  12   1   1      446.25      454.94     17.59 o 
  13   1   1      137.60      132.50     14.07 o 
  14   1   1       66.68       50.42     16.42 o 
  15   1   1      367.00      277.89     29.31 o 
  16   1   1      103.55       62.14     28.14 o 
  17   1   1      156.19      143.05     39.87 o 
   2   2   1     3369.24     3162.31     50.42 o 
   3   2   1    11944.97    11207.02    153.60 o 
   4   2   1      112.58      125.46      5.86 o 
   5   2   1     2792.82     2795.30     39.87 o 
   6   2   1     3841.76     4120.26     56.28 o 
   7   2   1     6948.52     7010.54     92.63 o 
   8   2   1      103.79      119.60      9.38 o 
   9   2   1     4494.53     4726.46     68.01 o 
  10   2   1      134.62      138.36     11.73 o 
  11   2   1     1075.48     1110.38     25.80 o 
  12   2   1     1259.72     1229.98     26.97 o 
  13   2   1      145.47      132.50     16.42 o 
  14   2   1      146.05      130.15     17.59 o 
  15   2   1      227.37      238.02     28.14 o 
  16   2   1       20.78       50.42     28.14 o 
   1   3   1      543.54      529.98     10.55 o 
   2   3   1    10876.39    10528.12    143.05 o 
   3   3   1       78.31       87.94      5.86 o 
   4   3   1      932.67      880.57     16.42 o 
   5   3   1     1127.04     1222.95     22.28 o 
   6   3   1      467.28      499.50     11.73 o 
   7   3   1     1794.04     1910.05     30.49 o 
   8   3   1        8.18       -2.35      7.04 o 
   9   3   1      111.51      139.53      9.38 o 
  10   3   1       22.44       35.18      9.38 o 
  11   3   1      117.01      116.08     11.73 o 
  12   3   1       66.34       48.07     12.90 o 
  13   3   1       22.61       -7.04     12.90 o 
  14   3   1      140.65      111.39     21.11 o 
  15   3   1       81.56       66.83     23.45 o 
  16   3   1      297.24      393.97     44.56 o 
   1   4   1      894.57      804.35     11.73 o 
   2   4   1     1065.11     1078.73     17.59 o 
   3   4   1        9.72       22.28      4.69 o 
   4   4   1      531.13      548.74     12.90 o 
   5   4   1       49.47       46.90      8.21 o 
   6   4   1     3247.96     3345.22     53.94 o 
   7   4   1     1210.29     1190.12     22.28 o 
   8   4   1       91.98       85.59      9.38 o 
   9   4   1     1600.22     1558.29     29.31 o 
  10   4   1      297.22      325.96     15.24 o 
  11   4   1      764.04      778.56     21.11 o 
  12   4   1       57.67       76.21     14.07 o 
  13   4   1      115.04       78.56     14.07 o 
  14   4   1       31.67       44.56     17.59 o 
  15   4   1      101.02       51.59     31.66 o 
  16   4   1      137.84      103.18     38.69 o 
   1   5   1      747.23      752.76     12.90 o 
   3   5   1     1003.80      982.58     19.93 o 
   4   5   1      275.15      290.79     10.55 o 
   5   5   1     3647.57     3660.63     56.28 o 
   6   5   1        0.34        9.38      7.04 o 
   7   5   1      835.53      794.97     18.76 o 
   8   5   1      110.13      109.05      9.38 o 
   9   5   1      276.02      286.10     12.90 o 
  10   5   1       68.00       70.35     11.73 o 
  11   5   1      174.54      174.71     15.24 o 
  12   5   1       23.93       32.83     12.90 o 
  13   5   1       31.52       41.04     15.24 o 
  14   5   1       15.91       41.04     22.28 o 
  15   5   1       64.09       32.83     29.31 o 
  16   5   1      175.33      218.09     49.25 o 
   1   6   1      391.28      384.59      9.38 o 
   2   6   1      890.45      898.16     15.24 o 
   3   6   1      575.59      636.68     14.07 o 
   4   6   1      613.72      620.27     15.24 o 
   5   6   1      723.14      685.93     17.59 o 
   6   6   1     2956.77     3066.16     49.25 o 
   7   6   1      108.72      103.18      9.38 o 
   8   6   1      583.10      581.57     18.76 o 
   9   6   1      219.95      209.88     12.90 o 
  10   6   1      843.33      858.29     24.62 o 
  11   6   1      486.60      458.46     19.93 o 
  12   6   1      328.61      298.99     18.76 o 
  13   6   1       52.36       78.56     22.28 o 
  14   6   1      380.65      381.07     39.87 o 
  15   6   1       13.46       64.49     36.35 o 
   1   7   1      282.10      275.54      9.38 o 
   2   7   1      377.61      416.25     11.73 o 
   3   7   1     1327.12     1297.99     23.45 o 
   4   7   1      169.31      171.19      9.38 o 
   5   7   1     2451.69     2523.28     44.56 o 
   6   7   1       18.12       14.07      8.21 o 
   7   7   1     1856.28     1953.43     39.87 o 
   8   7   1      192.48      160.64     12.90 o 
   9   7   1      515.92      571.02     23.45 o 
  10   7   1      280.60      263.82     15.24 o 
  11   7   1        3.24       32.83     12.90 o 
  12   7   1       70.55       72.70     14.07 o 
  13   7   1       76.09       65.66     34.00 o 
  14   7   1      106.48       90.28     35.18 o 
  15   7   1        9.08       64.49     31.66 o 
   1   8   1      681.72      650.75     15.24 o 
   2   8   1     1026.77     1015.41     19.93 o 
   3   8   1      719.01      715.24     17.59 o 
   4   8   1      833.55      810.22     18.76 o 
   5   8   1      629.88      648.41     17.59 o 
   6   8   1      782.56      794.97     23.45 o 
   7   8   1      337.45      351.76     18.76 o 
   8   8   1      101.76      104.35     14.07 o 
   9   8   1       30.05       16.42     14.07 o 
  10   8   1      583.40      572.19     22.28 o 
  11   8   1       41.23       56.28     16.42 o 
  12   8   1      671.62      627.30     48.07 o 
  13   8   1       31.26      -31.66     35.18 o 
  14   8   1      167.09      171.19     35.18 o 
   1   9   1       46.95       25.80      9.38 o 
   2   9   1      542.54      481.91     14.07 o 
   3   9   1      343.13      351.76     14.07 o 
   4   9   1      849.72      813.73     21.11 o 
   5   9   1     1086.05     1023.62     26.97 o 
   6   9   1      249.68      254.44     15.24 o 
   7   9   1      409.72      423.28     18.76 o 
   8   9   1       94.11      112.56     14.07 o 
   9   9   1      295.71      289.61     18.76 o 
  10   9   1      135.84      159.46     22.28 o 
  11   9   1       55.42       77.39     32.83 o 
  12   9   1       18.88       85.59     42.21 o 
  13   9   1      253.35      200.50     49.25 o 
   1  10   1     4239.47     4534.16     82.08 o 
   2  10   1      597.59      581.57     18.76 o 
   3  10   1     2408.79     2492.79     45.73 o 
   4  10   1      344.77      327.14     14.07 o 
   5  10   1     1753.16     1716.58     39.87 o 
   6  10   1     1311.82     1398.83     36.35 o 
   7  10   1      762.75      846.56     29.31 o 
   8  10   1      161.44      132.50     16.42 o 
   9  10   1      771.09      796.15     31.66 o 
  10  10   1      163.87      132.50     42.21 o 
  11  10   1      947.89     1030.65     57.45 o 
  12  10   1       70.04       64.49     31.66 o 
   2  11   1      305.28      290.79     19.93 o 
   3  11   1      351.10      348.24     17.59 o 
   4  11   1      132.43      121.94     12.90 o 
   5  11   1      189.34      205.19     16.42 o 
   6  11   1      498.75      520.60     22.28 o 
   7  11   1      100.92       85.59     18.76 o 
   8  11   1      623.57      725.79     42.21 o 
   9  11   1      108.08      107.87     24.62 o 
  10  11   1      175.72      180.57     29.31 o 
  11  11   1       52.44       57.45     26.97 o 
   1  12   1       45.43       38.69     25.80 o 
   2  12   1      719.19      650.75     28.14 o 
   3  12   1       54.13       62.14     15.24 o 
   4  12   1     1377.37     1457.45     44.56 o 
   5  12   1      177.76      180.57     18.76 o 
   6  12   1      738.27      678.89     36.35 o 
   7  12   1       45.56       23.45     28.14 o 
   8  12   1      793.87      891.12     57.45 o 
   9  12   1       25.68       42.21     30.49 o 
  10  12   1      116.71      220.44     32.83 o 
   1  13   1       16.74       14.07     15.24 o 
   2  13   1        4.07        1.17     15.24 o 
   3  13   1      216.26      277.89     28.14 o 
   4  13   1      194.47      200.50     26.97 o 
   6  13   1      222.00      249.75     30.49 o 
   7  13   1      366.08      328.31     34.00 o 
   8  13   1      112.04       56.28     32.83 o 
   1  14   1       47.49       17.59     23.45 o 
   2  14   1       21.32       32.83     28.14 o 
   3  14   1       75.11       72.70     24.62 o 
   4  14   1       16.24      -22.28     29.31 o 
   5  14   1      109.88      154.77     29.31 o 
   6  14   1       50.37       29.31     26.97 o 
   1  15   1       41.82       46.90     42.21 o 
   2  15   1       78.27      144.22     42.21 o 
   1   1   2     3820.17     3450.75     69.18 o 
   4   1   2     2041.15     1987.43     29.31 o 
   5   1   2     4156.62     4059.29     51.59 o 
   6   1   2     1274.58     1262.81     19.93 o 
   7   1   2     6771.08     6961.29     86.77 o 
   8   1   2      276.97      279.06     10.55 o 
   9   1   2     2075.40     2115.24     32.83 o 
  10   1   2      122.98      100.84      9.38 o 
  11   1   2      729.88      725.79     18.76 o 
  12   1   2      170.26      125.46     12.90 o 
  13   1   2       71.83       82.08     12.90 o 
  14   1   2       18.67        3.52     14.07 o 
  15   1   2      124.63      153.60     24.62 o 
  16   1   2       43.74       18.76     21.11 o 
   1   2   2     2776.67     2551.42     45.73 o 
   2   2   2    12797.24    11938.67    160.64 o 
   4   2   2      219.00      205.19      7.04 o 
   6   2   2      112.27      121.94      7.04 o 
   7   2   2      139.30      139.53      8.21 o 
   8   2   2      360.55      361.14     11.73 o 
   9   2   2      879.45      939.19     19.93 o 
  10   2   2      354.97      362.31     14.07 o 
  11   2   2      457.11      452.60     16.42 o 
  12   2   2      409.43      419.76     17.59 o 
  13   2   2      435.21      411.56     18.76 o 
  14   2   2       13.24       17.59     17.59 o 
  15   2   2       43.39       35.18     23.45 o 
  16   2   2      236.92      202.85     36.35 o 
   1   3   2     1964.31     2039.02     28.14 o 
   2   3   2      280.06      256.78      7.04 o 
   3   3   2     1660.98     1695.47     26.97 o 
   4   3   2     2385.18     2255.94     35.18 o 
   5   3   2      462.79      513.57     12.90 o 
   6   3   2     1915.52     1942.88     30.49 o 
   7   3   2      272.72      260.30     10.55 o 
   8   3   2      925.19      875.88     18.76 o 
   9   3   2       79.69       92.63     10.55 o 
  10   3   2     2080.46     2187.94     39.87 o 
  11   3   2      625.16      613.23     18.76 o 
  12   3   2     1983.13     2023.78     42.21 o 
  13   3   2       75.06       68.01     16.42 o 
  14   3   2      560.44      552.26     24.62 o 
  15   3   2       28.20        2.35     21.11 o 
  16   3   2      217.15      181.74     32.83 o 
   1   4   2     1632.07     1630.99     23.45 o 
   2   4   2     2519.07     2501.00     30.49 o 
   3   4   2      185.39      206.36      7.04 o 
   4   4   2     1982.66     1985.09     32.83 o 
   5   4   2      601.34      576.88     14.07 o 
   6   4   2      296.68      303.68     10.55 o 
   7   4   2       38.58       32.83      7.04 o 
   8   4   2      230.31      222.78     11.73 o 
   9   4   2      250.26      259.13     11.73 o 
  10   4   2      238.58      192.29     11.73 o 
  11   4   2      464.50      433.84     18.76 o 
  12   4   2      161.00      159.46     15.24 o 
  13   4   2       65.94       55.11     15.24 o 
  14   4   2      108.89      112.56     19.93 o 
  15   4   2       67.13       12.90     32.83 o 
  16   4   2       19.84       39.87     30.49 o 
   1   5   2     2187.31     2357.95     30.49 o 
   2   5   2     1209.56     1292.13     18.76 o 
   3   5   2     2376.28     2316.91     34.00 o 
   4   5   2      818.03      873.53     17.59 o 
   5   5   2      639.34      642.54     15.24 o 
   6   5   2      105.72      120.77      8.21 o 
   7   5   2     1979.38     2053.10     36.35 o 
   8   5   2      207.46      206.36     10.55 o 
   9   5   2      890.54      885.26     21.11 o 
  10   5   2      900.93      916.92     23.45 o 
  11   5   2      610.64      657.79     22.28 o 
  12   5   2      339.24      308.37     17.59 o 
  13   5   2       31.41       12.90     14.07 o 
  14   5   2       53.94       73.87     28.14 o 
  15   5   2       60.02      118.43     35.18 o 
  16   5   2      114.33      107.87     32.83 o 
   1   6   2      618.84      664.82     11.73 o 
   2   6   2      621.45      678.89     12.90 o 
   3   6   2      774.30      810.22     16.42 o 
   4   6   2      561.10      527.64     12.90 o 
   5   6   2      220.98      214.57      9.38 o 
   6   6   2      120.24      131.32     10.55 o 
   7   6   2       63.65       63.32      8.21 o 
   8   6   2      358.79      379.90     15.24 o 
   9   6   2      395.20      398.66     14.07 o 
  10   6   2      644.61      635.51     22.28 o 
  11   6   2      453.78      413.90     18.76 o 
  12   6   2      381.56      368.17     19.93 o 
  13   6   2       21.85       24.62     19.93 o 
  14   6   2      277.17      302.51     36.35 o 
  15   6   2        8.37      -22.28     28.14 o 
   1   7   2      145.04      146.57      7.04 o 
   2   7   2      760.97      742.21     14.07 o 
   3   7   2      710.09      703.52     12.90 o 
   4   7   2     1630.01     1710.72     29.31 o 
   5   7   2      270.66      277.89     11.73 o 
   6   7   2        3.70        3.52     10.55 o 
   7   7   2     1448.49     1431.66     30.49 o 
   8   7   2       64.62       48.07     10.55 o 
   9   7   2     1216.95     1301.51     37.52 o 
  10   7   2      185.33      161.81     14.07 o 
  11   7   2      484.22      494.81     21.11 o 
  12   7   2      201.88      215.75     21.11 o 
  13   7   2       79.68       79.73     28.14 o 
  14   7   2       87.57       83.25     35.18 o 
  15   7   2      233.23      214.57     50.42 o 
   1   8   2      164.04      160.64      9.38 o 
   2   8   2      234.19      228.64      9.38 o 
   3   8   2      168.44      154.77      8.21 o 
   4   8   2      316.65      264.99     10.55 o 
   5   8   2      361.25      357.62     12.90 o 
   6   8   2      313.84      314.24     14.07 o 
   7   8   2      403.91      399.83     16.42 o 
   8   8   2     1790.96     1735.34     44.56 o 
   9   8   2       28.03       26.97     12.90 o 
  10   8   2      391.36      392.80     18.76 o 
  11   8   2       28.46        4.69     16.42 o 
  12   8   2       14.23      -24.62     29.31 o 
  13   8   2       73.11       89.11     42.21 o 
  14   8   2      139.04      159.46     39.87 o 
   1   9   2      412.33      423.28     14.07 o 
   2   9   2      715.13      758.63     17.59 o 
   3   9   2       44.13       39.87      9.38 o 
   4   9   2      816.22      845.39     18.76 o 
   5   9   2      978.68     1010.72     24.62 o 
   6   9   2       60.69       60.97     11.73 o 
   7   9   2       92.84       83.25     11.73 o 
   8   9   2       49.26       36.35     10.55 o 
   9   9   2      243.55      219.26     16.42 o 
  10   9   2      336.83      327.14     26.97 o 
  11   9   2        9.60      -18.76     25.80 o 
  12   9   2      362.22      344.72     38.69 o 
  13   9   2       13.76       -2.35     29.31 o 
   1  10   2      607.44      596.82     21.11 o 
   2  10   2      998.70      935.68     23.45 o 
   3  10   2     1177.40     1328.47     29.31 o 
   4  10   2      406.19      378.73     16.42 o 
   5  10   2       71.61       59.80     10.55 o 
   6  10   2      230.42      216.92     12.90 o 
   7  10   2      915.40      911.05     26.97 o 
   8  10   2       69.72       65.66     14.07 o 
   9  10   2      227.51      236.85     22.28 o 
  10  10   2       91.51       98.49     29.31 o 
  11  10   2       93.52      130.15     26.97 o 
  12  10   2       12.30       10.55     23.45 o 
   1  11   2      179.56      164.15     14.07 o 
   2  11   2      228.15      229.82     14.07 o 
   3  11   2      706.77      734.00     22.28 o 
   4  11   2      391.98      378.73     16.42 o 
   5  11   2      243.60      223.95     12.90 o 
   6  11   2      128.09      123.12     10.55 o 
   7  11   2      347.60      378.73     18.76 o 
   8  11   2        6.59       -2.35     25.80 o 
   9  11   2       66.23       12.90     28.14 o 
  10  11   2       45.55       32.83     24.62 o 
  11  11   2       88.03      143.05     31.66 o 
   1  12   2      220.02      200.50     17.59 o 
   2  12   2        1.08        2.35     12.90 o 
   3  12   2       56.15       42.21     17.59 o 
   4  12   2      501.95      437.35     21.11 o 
   5  12   2      286.26      329.48     24.62 o 
   6  12   2      636.50      637.85     37.52 o 
   7  12   2       30.59       71.52     22.28 o 
   8  12   2      606.28      702.34     35.18 o 
   9  12   2       31.12       70.35     23.45 o 
  10  12   2      384.30      374.04     39.87 o 
   1  13   2      462.71      410.38     29.31 o 
   2  13   2       63.90       32.83     21.11 o 
   3  13   2      330.79      398.66     32.83 o 
   4  13   2      158.11      202.85     26.97 o 
   5  13   2      357.88      459.63     44.56 o 
   6  13   2      142.29      110.22     25.80 o 
   7  13   2      271.55      288.44     31.66 o 
   8  13   2       55.96       71.52     29.31 o 
   1  14   2       51.69       57.45     23.45 o 
   2  14   2      288.17      257.96     31.66 o 
   3  14   2        1.28        3.52     25.80 o 
   4  14   2       97.73      116.08     36.35 o 
   5  14   2       40.27       24.62     24.62 o 
   6  14   2       20.04       36.35     28.14 o 
   1  15   2      149.55      164.15     39.87 o 
   2  15   2       11.98       16.42     32.83 o 
   2   1   3    10464.46     9526.78    144.22 o 
   3   1   3    10292.98     9863.30    116.08 o 
   4   1   3      812.15      813.73     14.07 o 
   5   1   3      646.22      662.48     12.90 o 
   6   1   3      363.91      408.04      9.38 o 
   7   1   3      703.92      712.90     14.07 o 
   8   1   3     1096.52     1145.56     19.93 o 
   9   1   3       15.67       26.97      9.38 o 
  10   1   3      409.45      411.56     14.07 o 
  11   1   3      892.63      902.85     22.28 o 
  12   1   3      321.02      287.27     15.24 o 
  13   1   3      569.22      567.50     21.11 o 
  14   1   3      147.43      159.46     16.42 o 
  15   1   3      128.85      155.95     23.45 o 
  16   1   3      110.27       82.08     24.62 o 
   4   2   3      179.44      148.91      5.86 o 
   5   2   3      323.96      329.48      9.38 o 
   6   2   3     1670.54     1782.24     28.14 o 
   7   2   3      315.40      329.48     10.55 o 
   8   2   3      185.96      179.40      9.38 o 
   9   2   3     1159.36     1130.32     23.45 o 
  10   2   3      676.84      725.79     18.76 o 
  11   2   3      467.07      494.81     17.59 o 
  12   2   3      401.66      361.14     18.76 o 
  13   2   3      219.88      191.12     15.24 o 
  14   2   3      311.90      272.03     22.28 o 
  15   2   3      449.15      471.36     29.31 o 
  16   2   3      179.82      147.74     35.18 o 
   1   3   3      307.79      311.89      8.21 o 
   2   3   3     3483.17     3246.73     44.56 o 
   3   3   3      590.14      609.71     11.73 o 
   4   3   3      430.09      376.38     10.55 o 
   5   3   3       87.55       98.49      8.21 o 
   6   3   3      218.87      214.57      9.38 o 
   7   3   3      230.27      232.16      9.38 o 
   8   3   3     1754.27     1700.16     28.14 o 
   9   3   3      181.11      171.19     10.55 o 
  10   3   3     1164.59     1137.35     24.62 o 
  11   3   3       45.55       48.07     11.73 o 
  12   3   3      328.27      336.52     16.42 o 
  13   3   3      415.84      352.93     18.76 o 
  14   3   3      130.55      136.01     17.59 o 
  15   3   3       53.64      127.81     38.69 o 
  16   3   3      295.74      310.72     39.87 o 
   2   4   3      165.36      166.50      4.69 o 
   3   4   3     1545.29     1623.95     21.11 o 
   4   4   3     3518.36     3414.40     51.59 o 
   5   4   3     1049.19     1011.89     19.93 o 
   6   4   3     2984.72     3151.75     50.42 o 
   7   4   3     2052.05     2102.34     34.00 o 
   8   4   3     1717.08     1778.72     30.49 o 
   9   4   3     2461.47     2459.96     41.04 o 
  10   4   3      149.06      159.46     12.90 o 
  11   4   3     1609.66     1788.10     38.69 o 
  12   4   3       90.16       64.49     14.07 o 
  13   4   3       41.63       10.55     14.07 o 
  14   4   3       66.33       53.94     17.59 o 
  15   4   3       89.00      131.32     30.49 o 
  16   4   3       47.46       22.28     29.31 o 
   1   5   3     7164.49     7137.17     92.63 o 
   2   5   3     5500.43     5474.53     64.49 o 
   3   5   3     1319.74     1348.41     18.76 o 
   4   5   3      268.11      284.92      9.38 o 
   5   5   3     2721.43     2775.37     42.21 o 
   6   5   3       34.34       28.14      7.04 o 
   7   5   3     1366.18     1370.68     28.14 o 
   8   5   3      373.52      344.72     12.90 o 
   9   5   3      440.27      449.08     15.24 o 
  10   5   3      176.90      158.29     11.73 o 
  11   5   3      458.85      513.57     21.11 o 
  12   5   3      163.50      133.67     15.24 o 
  13   5   3       22.30        9.38     17.59 o 
  14   5   3       58.61       82.08     28.14 o 
  15   5   3      103.57      177.05     37.52 o 
   1   6   3     2037.82     2003.85     29.31 o 
   3   6   3       35.68       43.38      4.69 o 
   4   6   3     1178.52     1205.36     21.11 o 
   5   6   3      560.50      587.44     15.24 o 
   6   6   3      663.77      629.65     16.42 o 
   7   6   3      157.54      131.32     10.55 o 
   8   6   3      254.13      260.30     12.90 o 
   9   6   3      527.62      504.19     17.59 o 
  10   6   3      613.64      674.20     22.28 o 
  11   6   3      145.32      137.19     15.24 o 
  12   6   3      921.41      975.54     30.49 o 
  13   6   3      138.00      120.77     28.14 o 
  14   6   3      416.66      524.12     51.59 o 
  15   6   3       28.28        2.35     35.18 o 
   1   7   3     1028.61     1048.24     17.59 o 
   2   7   3      578.70      592.13     11.73 o 
   3   7   3      916.55      945.06     16.42 o 
   4   7   3     1212.71     1237.02     19.93 o 
   5   7   3     3112.16     3084.92     51.59 o 
   6   7   3      516.76      507.70     15.24 o 
   7   7   3     1362.02     1373.03     29.31 o 
   8   7   3      374.07      340.03     17.59 o 
   9   7   3      214.90      206.36     14.07 o 
  10   7   3      494.64      470.18     18.76 o 
  11   7   3      886.35      867.67     28.14 o 
  12   7   3       36.42       24.62     17.59 o 
  13   7   3      190.96      206.36     34.00 o 
  14   7   3        1.98        4.69     28.14 o 
   1   8   3      218.82      181.74      9.38 o 
   2   8   3      568.91      552.26     12.90 o 
   3   8   3      580.20      578.06     12.90 o 
   4   8   3      958.13      983.75     17.59 o 
   5   8   3      923.45      974.37     18.76 o 
   6   8   3     1011.16      998.99     24.62 o 
   7   8   3      782.12      735.17     23.45 o 
   8   8   3      121.58      126.63     12.90 o 
   9   8   3      426.85      422.11     19.93 o 
  10   8   3      326.40      304.86     16.42 o 
  11   8   3       62.08       58.63     17.59 o 
  12   8   3       67.73       52.76     28.14 o 
  13   8   3      185.30      222.78     38.69 o 
  14   8   3      123.43      167.67     36.35 o 
   1   9   3      515.52      491.29     14.07 o 
   2   9   3     1607.82     1762.31     29.31 o 
   3   9   3      488.05      473.70     12.90 o 
   4   9   3      721.13      697.65     16.42 o 
   5   9   3     1678.07     1820.93     32.83 o 
   6   9   3     1095.42     1074.03     23.45 o 
   7   9   3      604.05      614.40     22.28 o 
   8   9   3      491.20      524.12     21.11 o 
   9   9   3       73.60       92.63     12.90 o 
  10   9   3       76.50       55.11     19.93 o 
  11   9   3       37.86       29.31     22.28 o 
  12   9   3       57.15       28.14     23.45 o 
  13   9   3       43.97       30.49     30.49 o 
   1  10   3     1485.39     1513.73     31.66 o 
   2  10   3        6.70       -4.69      9.38 o 
   3  10   3      812.47      844.22     22.28 o 
   4  10   3       78.23       79.73      9.38 o 
   5  10   3       20.85       10.55      8.21 o 
   6  10   3      691.70      718.76     19.93 o 
   7  10   3      104.20      102.01      9.38 o 
   8  10   3       91.85       84.42     17.59 o 
   9  10   3       95.45      144.22     28.14 o 
  10  10   3       40.47       25.80     23.45 o 
  11  10   3        6.15       32.83     30.49 o 
  12  10   3       11.36       -9.38     28.14 o 
   1  11   3      307.00      323.62     17.59 o 
   2  11   3      674.66      669.51     22.28 o 
   3  11   3      578.58      568.68     19.93 o 
   4  11   3      187.87      184.09     12.90 o 
   5  11   3       15.38        3.52      7.04 o 
   6  11   3      421.29      411.56     17.59 o 
   7  11   3       95.53      103.18     12.90 o 
   8  11   3      289.86      342.38     25.80 o 
   9  11   3       30.17       78.56     22.28 o 
  10  11   3      206.48      181.74     28.14 o 
  11  11   3       36.89       70.35     26.97 o 
   1  12   3      397.40      402.18     23.45 o 
   2  12   3       67.70       45.73     14.07 o 
   3  12   3       82.57       68.01     14.07 o 
   4  12   3       26.33       31.66     14.07 o 
   5  12   3       50.91       49.25     12.90 o 
   6  12   3      220.06      220.44     25.80 o 
   7  12   3      140.63      111.39     19.93 o 
   8  12   3        7.37       17.59     22.28 o 
   9  12   3      108.85      118.43     22.28 o 
  10  12   3      197.40      198.16     26.97 o 
   1  13   3       73.36      121.94     22.28 o 
   2  13   3       60.14       51.59     23.45 o 
   3  13   3      219.27      239.20     25.80 o 
   4  13   3        0.79       -7.04     21.11 o 
   5  13   3      306.76      260.30     28.14 o 
   6  13   3        3.34       23.45     29.31 o 
   7  13   3       62.57       83.25     30.49 o 
   8  13   3       18.86       -4.69     31.66 o 
   1  14   3      217.72      223.95     30.49 o 
   2  14   3       64.64       64.49     25.80 o 
   3  14   3      433.48      444.39     35.18 o 
   4  14   3       52.29       46.90     30.49 o 
   5  14   3       68.50       48.07     25.80 o 
   6  14   3       60.69       94.97     28.14 o 
   1  15   3       41.49       49.25     34.00 o 
   1   1   4    23961.10    22526.59    322.45 o 
   2   1   4     2794.33     2783.58     45.73 o 
   3   1   4     1759.51     1764.65     29.31 o 
   4   1   4      150.07      133.67      4.69 o 
   5   1   4      809.67      776.21     14.07 o 
   6   1   4     1404.31     1428.14     23.45 o 
   7   1   4      127.22      130.15      8.21 o 
   8   1   4      360.88      352.93     11.73 o 
   9   1   4     1528.41     1532.49     28.14 o 
  10   1   4      722.26      738.69     18.76 o 
  11   1   4      403.12      381.07     14.07 o 
  12   1   4      351.81      369.35     16.42 o 
  13   1   4      179.49      177.05     15.24 o 
  14   1   4      141.69      107.87     17.59 o 
  15   1   4      422.82      370.52     28.14 o 
  16   1   4       97.57      110.22     36.35 o 
   1   2   4     2632.34     2464.65     38.69 o 
   2   2   4     4018.43     3732.15     53.94 o 
   3   2   4      860.94      941.54     15.24 o 
   4   2   4      153.10      144.22      5.86 o 
   5   2   4      180.56      158.29      7.04 o 
   6   2   4      623.69      616.75     12.90 o 
   7   2   4      789.57      789.11     16.42 o 
   8   2   4      709.67      746.90     16.42 o 
   9   2   4       31.69       35.18      8.21 o 
  10   2   4      619.20      607.37     17.59 o 
  11   2   4      555.11      552.26     18.76 o 
  12   2   4      639.47      630.82     19.93 o 
  13   2   4      126.21      120.77     15.24 o 
  14   2   4       15.12        1.17     19.93 o 
  15   2   4       28.53       42.21     25.80 o 
  16   2   4       59.20       28.14     30.49 o 
   1   3   4    13188.27    13248.39    196.98 o 
   2   3   4      559.66      513.57     12.90 o 
   3   3   4      580.32      601.51     11.73 o 
   4   3   4     1908.10     1844.39     31.66 o 
   5   3   4       55.51       65.66      4.69 o 
   6   3   4      764.66      814.91     16.42 o 
   7   3   4      322.58      338.86     10.55 o 
   8   3   4      700.88      705.86     16.42 o 
   9   3   4      265.47      249.75     11.73 o 
  10   3   4      880.52      853.60     21.11 o 
  11   3   4     1982.32     2046.06     41.04 o 
  12   3   4      136.74      117.25     12.90 o 
  13   3   4      507.69      473.70     19.93 o 
  14   3   4      216.39      284.92     26.97 o 
  15   3   4       27.54       45.73     30.49 o 
  16   3   4       37.58       -1.17     25.80 o 
   1   4   4     2751.54     2865.66     43.38 o 
   2   4   4      458.91      460.80     11.73 o 
   3   4   4     3413.53     3565.66     50.42 o 
   5   4   4     1812.34     1846.73     29.31 o 
   6   4   4       48.53       49.25      7.04 o 
   7   4   4     1945.92     2008.54     32.83 o 
   8   4   4      143.10      158.29     10.55 o 
   9   4   4      832.72      843.05     19.93 o 
  10   4   4      133.31      128.98     11.73 o 
  11   4   4     1154.16     1143.21     28.14 o 
  12   4   4       35.41       22.28     11.73 o 
  13   4   4      760.18      772.70     28.14 o 
  14   4   4      111.87      118.43     26.97 o 
  15   4   4      356.05      352.93     37.52 o 
  16   4   4      132.24      146.57     42.21 o 
   1   5   4      722.18      736.35     15.24 o 
   2   5   4     3456.87     3695.81     46.90 o 
   3   5   4      190.68      212.23      9.38 o 
   4   5   4     3176.07     3393.29     49.25 o 
   5   5   4     2356.32     2332.16     35.18 o 
   6   5   4     1986.76     2040.20     34.00 o 
   7   5   4      423.30      412.73     12.90 o 
   8   5   4      286.44      286.10     11.73 o 
   9   5   4      823.86      825.46     21.11 o 
  10   5   4      274.76      272.03     14.07 o 
  11   5   4      747.39      769.18     24.62 o 
  12   5   4      471.48      447.91     19.93 o 
  13   5   4       79.81       59.80     19.93 o 
  14   5   4      263.87      198.16     31.66 o 
  15   5   4      107.30      118.43     30.49 o 
   1   6   4      456.05      442.04     10.55 o 
   2   6   4     7503.50     8170.17     96.15 o 
   3   6   4        6.76        3.52      3.52 o 
   4   6   4      776.10      771.52     17.59 o 
   5   6   4     1554.08     1560.63     26.97 o 
   6   6   4     1001.58     1028.31     21.11 o 
   7   6   4       57.80       56.28      7.04 o 
   8   6   4     1363.22     1411.72     29.31 o 
   9   6   4        7.61       17.59      8.21 o 
  10   6   4      886.04      866.50     24.62 o 
  11   6   4      456.77      454.94     18.76 o 
  12   6   4      145.50      124.29     18.76 o 
  13   6   4       19.70        8.21     19.93 o 
  14   6   4       32.38       39.87     31.66 o 
  15   6   4       18.19       35.18     29.31 o 
   1   7   4     2079.62     2107.03     31.66 o 
   2   7   4      354.52      336.52      9.38 o 
   3   7   4     1899.09     1887.77     26.97 o 
   4   7   4      645.46      637.85     12.90 o 
   5   7   4     1262.44     1278.05     19.93 o 
   6   7   4      166.01      195.81      9.38 o 
   7   7   4      187.16      170.02      9.38 o 
   8   7   4      296.16      307.20     15.24 o 
   9   7   4      549.34      576.88     18.76 o 
  10   7   4      108.57       96.15     12.90 o 
  11   7   4      255.50      222.78     18.76 o 
  12   7   4       52.99       72.70     22.28 o 
  13   7   4      133.62      238.02     41.04 o 
  14   7   4      118.77      161.81     37.52 o 
   1   8   4      450.74      439.70     11.73 o 
   2   8   4       86.49       94.97      7.04 o 
   3   8   4      820.46      837.18     16.42 o 
   4   8   4      109.32       85.59      5.86 o 
   5   8   4      510.28      511.22     11.73 o 
   6   8   4      689.28      684.76     15.24 o 
   7   8   4      329.11      343.55     14.07 o 
   8   8   4      753.57      773.87     24.62 o 
   9   8   4       34.53       22.28      9.38 o 
  10   8   4      684.75      663.65     25.80 o 
  11   8   4      162.60      133.67     21.11 o 
  12   8   4       31.06       32.83     22.28 o 
  13   8   4      382.89      446.73     36.35 o 
  14   8   4        4.57       25.80     34.00 o 
   1   9   4      567.41      593.30     16.42 o 
   2   9   4      168.09      164.15      9.38 o 
   3   9   4      124.58      127.81      8.21 o 
   4   9   4      171.51      155.95      8.21 o 
   5   9   4        8.06        7.04      5.86 o 
   6   9   4      435.78      442.04     12.90 o 
   7   9   4      213.31      213.40      9.38 o 
   8   9   4       37.09       37.52      5.86 o 
   9   9   4      123.92      128.98     18.76 o 
  10   9   4      230.48      189.95     22.28 o 
  11   9   4       51.67       52.76     28.14 o 
  12   9   4       16.38       14.07     26.97 o 
  13   9   4      128.77      192.29     34.00 o 
   1  10   4      325.15      325.96     15.24 o 
   2  10   4      520.30      493.63     16.42 o 
   3  10   4     1535.07     1619.26     31.66 o 
   4  10   4       21.15       26.97      7.04 o 
   5  10   4      991.97     1008.37     23.45 o 
   6  10   4       88.01       79.73     10.55 o 
   7  10   4      638.18      643.72     19.93 o 
   8  10   4       15.35        3.52     14.07 o 
   9  10   4      605.19      622.61     29.31 o 
  10  10   4        6.31      -16.42     22.28 o 
  11  10   4      103.03      107.87     26.97 o 
  12  10   4      109.13      118.43     29.31 o 
   1  11   4      687.11      643.72     22.28 o 
   3  11   4      356.38      371.69     15.24 o 
   4  11   4      566.52      582.75     17.59 o 
   5  11   4      196.32      162.98     12.90 o 
   6  11   4      208.24      198.16     12.90 o 
   7  11   4       69.97       63.32     17.59 o 
   8  11   4      110.83      104.35     21.11 o 
   9  11   4       10.94        1.17     19.93 o 
  10  11   4      572.91      609.71     37.52 o 
  11  11   4       85.11       85.59     25.80 o 
   1  12   4       59.24       42.21     12.90 o 
   2  12   4      103.48       94.97     15.24 o 
   3  12   4      418.62      476.05     22.28 o 
   4  12   4      307.91      314.24     18.76 o 
   5  12   4      578.37      588.61     30.49 o 
   6  12   4      379.05      368.17     25.80 o 
   7  12   4      246.21      227.47     22.28 o 
   8  12   4      122.73       97.32     22.28 o 
   9  12   4       89.95       53.94     23.45 o 
   1  13   4      963.19     1031.82     49.25 o 
   2  13   4       10.64       17.59     22.28 o 
   3  13   4      270.74      252.09     29.31 o 
   4  13   4       34.06       -9.38     24.62 o 
   5  13   4      190.86      222.78     30.49 o 
   6  13   4      207.58      272.03     44.56 o 
   7  13   4       25.72      -28.14     28.14 o 
   8  13   4       39.18       62.14     25.80 o 
   1  14   4       10.81        0.00     25.80 o 
   2  14   4      360.14      344.72     32.83 o 
   3  14   4       57.28      100.84     25.80 o 
   4  14   4      224.33      279.06     37.52 o 
   5  14   4       25.42       62.14     30.49 o 
   1   1   5     1099.02     1171.35     22.28 o 
   2   1   5       41.66       31.66      4.69 o 
   3   1   5      798.14      743.38     15.24 o 
   4   1   5       94.43      107.87      7.04 o 
   5   1   5      385.22      391.62      9.38 o 
   6   1   5     1320.31     1313.23     21.11 o 
   7   1   5     1516.95     1520.77     25.80 o 
   8   1   5       46.24       58.63      8.21 o 
   9   1   5      276.07      279.06     11.73 o 
  10   1   5      634.89      615.58     17.59 o 
  11   1   5     1380.67     1295.64     30.49 o 
  12   1   5       12.05        3.52     11.73 o 
  13   1   5     1247.56     1220.60     31.66 o 
  14   1   5       38.50       31.66     15.24 o 
  15   1   5       16.42       37.52     19.93 o 
  16   1   5        4.35       -5.86     25.80 o 
   1   2   5      429.91      433.84     10.55 o 
   2   2   5     2344.94     2413.06     37.52 o 
   3   2   5      423.51      445.56     11.73 o 
   4   2   5       64.40       65.66      7.04 o 
   5   2   5     1721.93     1704.85     26.97 o 
   6   2   5      630.37      622.61     11.73 o 
   7   2   5      186.09      187.60      8.21 o 
   8   2   5      402.12      420.94     12.90 o 
   9   2   5      514.81      559.30     15.24 o 
  10   2   5      504.31      471.36     14.07 o 
  11   2   5      154.30      157.12     11.73 o 
  12   2   5       48.70       25.80     11.73 o 
  13   2   5       62.38       44.56     14.07 o 
  14   2   5      130.69      179.40     19.93 o 
  15   2   5      110.43       78.56     26.97 o 
  16   2   5      167.13      188.78     30.49 o 
   1   3   5      457.03      458.46     10.55 o 
   2   3   5     1370.53     1278.05     21.11 o 
   3   3   5      948.54      997.82     17.59 o 
   4   3   5       18.02       22.28      4.69 o 
   5   3   5      174.91      160.64      5.86 o 
   6   3   5      517.28      486.60     11.73 o 
   7   3   5      368.85      370.52     10.55 o 
   8   3   5     1013.22      974.37     19.93 o 
   9   3   5      100.92      105.53      9.38 o 
  10   3   5      947.18      925.12     23.45 o 
  11   3   5       52.09       69.18     10.55 o 
  12   3   5      326.18      293.13     15.24 o 
  13   3   5      299.24      286.10     23.45 o 
  14   3   5       24.15       45.73     31.66 o 
  15   3   5       23.48       34.00     30.49 o 
  16   3   5       39.88       14.07     25.80 o 
   1   4   5     7362.25     7116.07     98.49 o 
   2   4   5       94.58       93.80      3.52 o 
   3   4   5     4230.14     4174.20     60.97 o 
   4   4   5     2318.43     2319.26     35.18 o 
   5   4   5     1372.32     1396.48     24.62 o 
   6   4   5     3101.20     3362.81     50.42 o 
   7   4   5      422.86      393.97     10.55 o 
   8   4   5     1026.34     1095.14     19.93 o 
   9   4   5      413.91      431.49     15.24 o 
  10   4   5      239.32      229.82     11.73 o 
  11   4   5      160.45      158.29     12.90 o 
  12   4   5      205.28      194.64     15.24 o 
  13   4   5       12.48       23.45     16.42 o 
  14   4   5      123.92      124.29     26.97 o 
  15   4   5       94.53       83.25     34.00 o 
   1   5   5      485.16      505.36     11.73 o 
   3   5   5      552.67      548.74     12.90 o 
   5   5   5      805.89      813.73     17.59 o 
   6   5   5     1886.18     1928.81     34.00 o 
   7   5   5      203.11      185.26      8.21 o 
   8   5   5     2595.74     2708.54     42.21 o 
   9   5   5      748.71      783.25     18.76 o 
  10   5   5     1836.07     1843.21     38.69 o 
  11   5   5      318.68      324.79     16.42 o 
  12   5   5      363.57      371.69     19.93 o 
  13   5   5      395.71      432.66     38.69 o 
  14   5   5       63.79       63.32     32.83 o 
  15   5   5      168.75      220.44     38.69 o 
   1   6   5     2789.51     2838.69     44.56 o 
   2   6   5     1178.18     1215.91     18.76 o 
   3   6   5       31.19       31.66      8.21 o 
   4   6   5     5634.85     5813.39     82.08 o 
   5   6   5      132.57      133.67      9.38 o 
   6   6   5     4641.87     4922.27     73.87 o 
   7   6   5      469.96      439.70     17.59 o 
   8   6   5     1570.14     1588.77     29.31 o 
   9   6   5       64.73       66.83      9.38 o 
  10   6   5      124.77      123.12     12.90 o 
  11   6   5        3.91       -9.38      9.38 o 
  12   6   5      141.77      152.43     22.28 o 
  13   6   5      148.58      234.51     35.18 o 
  14   6   5       12.33        5.86     32.83 o 
  15   6   5        6.34       -8.21     35.18 o 
   1   7   5      203.32      223.95      8.21 o 
   2   7   5      660.09      655.44     12.90 o 
   3   7   5       67.88       70.35      9.38 o 
   4   7   5      416.72      409.21     14.07 o 
   5   7   5     1841.56     1861.97     35.18 o 
   6   7   5      304.44      297.82     12.90 o 
   7   7   5      506.73      534.67     19.93 o 
   8   7   5       19.63       19.93     16.42 o 
   9   7   5      404.11      379.90     14.07 o 
  10   7   5      177.86      141.88     10.55 o 
  11   7   5      725.60      728.14     32.83 o 
  12   7   5      175.69      179.40     22.28 o 
  13   7   5      307.72      356.45     31.66 o 
  14   7   5      113.38      131.32     28.14 o 
   1   8   5     1538.94     1521.94     25.80 o 
   2   8   5      166.73      144.22      7.04 o 
   3   8   5      757.79      782.08     15.24 o 
   4   8   5     1532.00     1521.94     30.49 o 
   5   8   5      354.10      364.66     16.42 o 
   6   8   5      817.04      828.98     25.80 o 
   7   8   5       70.90       70.35     11.73 o 
   8   8   5      109.63       89.11     14.07 o 
   9   8   5      181.03      198.16     19.93 o 
  10   8   5      151.37      126.63     17.59 o 
  11   8   5      123.71      116.08     21.11 o 
  12   8   5      306.23      317.75     32.83 o 
  13   8   5      125.59      103.18     26.97 o 
   1   9   5      142.36      157.12     10.55 o 
   2   9   5      293.05      291.96     10.55 o 
   3   9   5      264.50      276.72     10.55 o 
   4   9   5      720.19      697.65     15.24 o 
   5   9   5     1003.29      941.54     28.14 o 
   6   9   5     1806.96     1818.59     42.21 o 
   7   9   5      450.97      469.01     21.11 o 
   8   9   5       62.15       72.70     15.24 o 
   9   9   5       19.08       15.24     15.24 o 
  10   9   5      297.09      279.06     21.11 o 
  11   9   5      496.64      526.46     35.18 o 
  12   9   5       10.10       45.73     25.80 o 
  13   9   5       70.23       65.66     26.97 o 
   1  10   5     3369.91     3537.51     60.97 o 
   2  10   5       40.25       32.83      8.21 o 
   3  10   5      430.92      399.83     12.90 o 
   4  10   5      148.62      134.84      8.21 o 
   5  10   5      584.55      549.92     23.45 o 
   6  10   5        3.83       -2.35     12.90 o 
   7  10   5      103.58      138.36     16.42 o 
   8  10   5       63.85       97.32     17.59 o 
   9  10   5      120.46      111.39     18.76 o 
  10  10   5       66.91       56.28     17.59 o 
  11  10   5       99.45      113.74     21.11 o 
  12  10   5       61.07       83.25     26.97 o 
   1  11   5      627.32      619.09     21.11 o 
   2  11   5      208.46      205.19     12.90 o 
   3  11   5       22.44       18.76      8.21 o 
   4  11   5      556.36      541.71     18.76 o 
   5  11   5       20.27       12.90     15.24 o 
   6  11   5      845.74      792.63     29.31 o 
   7  11   5      245.10      240.37     21.11 o 
   8  11   5      334.29      304.86     24.62 o 
   9  11   5      114.74      141.88     22.28 o 
  10  11   5      117.26       90.28     19.93 o 
   1  12   5      721.19      737.52     36.35 o 
   2  12   5       87.85       79.73     15.24 o 
   3  12   5       51.02       22.28     12.90 o 
   4  12   5       14.01       10.55     21.11 o 
   5  12   5       38.65       59.80     17.59 o 
   6  12   5      250.95      235.68     25.80 o 
   7  12   5       19.64       -4.69     18.76 o 
   8  12   5       88.17       58.63     21.11 o 
   9  12   5       86.93      117.25     24.62 o 
   1  13   5       30.71       31.66     26.97 o 
   2  13   5        3.30       24.62     26.97 o 
   3  13   5      225.35      219.26     25.80 o 
   4  13   5       11.44       22.28     26.97 o 
   5  13   5      154.01      201.67     29.31 o 
   6  13   5       20.19        4.69     25.80 o 
   7  13   5      189.73      213.40     28.14 o 
   1  14   5       16.97       -2.35     25.80 o 
   2  14   5      121.82      158.29     34.00 o 
   3  14   5      151.51      219.26     34.00 o 
   4  14   5      383.24      423.28     41.04 o 
   1   1   6    12262.32    11413.38    172.36 o 
   2   1   6      657.49      661.31     15.24 o 
   3   1   6      770.90      684.76     14.07 o 
   4   1   6     2393.99     2313.40     37.52 o 
   6   1   6     1300.23     1317.92     25.80 o 
   7   1   6       38.59       38.69      4.69 o 
   8   1   6      903.76      947.40     17.59 o 
   9   1   6       68.59       84.42      8.21 o 
  10   1   6      405.99      392.80     15.24 o 
  11   1   6     1109.91     1091.62     28.14 o 
  12   1   6      160.88      178.22     14.07 o 
  13   1   6      250.39      204.02     19.93 o 
  14   1   6       62.58       30.49     21.11 o 
  15   1   6       75.07      106.70     22.28 o 
  16   1   6       88.71      107.87     32.83 o 
   1   2   6      182.00      206.36      7.04 o 
   2   2   6      349.65      344.72      9.38 o 
   3   2   6     1249.75     1365.99     23.45 o 
   4   2   6      467.52      445.56     12.90 o 
   5   2   6      500.73      529.98     14.07 o 
   6   2   6      514.89      479.56     14.07 o 
   7   2   6       16.54       19.93      4.69 o 
   8   2   6      224.91      209.88      8.21 o 
   9   2   6      991.68     1002.51     22.28 o 
  10   2   6     1452.98     1493.80     31.66 o 
  11   2   6     1421.90     1451.59     31.66 o 
  12   2   6      277.25      238.02     14.07 o 
  13   2   6      599.08      573.37     25.80 o 
  14   2   6       53.49       86.77     26.97 o 
  15   2   6      522.38      521.77     41.04 o 
  16   2   6       12.87      -12.90     28.14 o 
   1   3   6     4628.58     4728.80     66.83 o 
   2   3   6      300.76      277.89      8.21 o 
   3   3   6      998.99     1036.51     19.93 o 
   4   3   6     2626.43     2622.94     38.69 o 
   5   3   6       54.48       38.69      8.21 o 
   6   3   6     1745.26     1777.55     32.83 o 
   7   3   6      342.84      351.76     10.55 o 
   8   3   6      533.78      514.74     12.90 o 
   9   3   6      104.33      104.35      8.21 o 
  10   3   6      840.51      886.43     22.28 o 
  11   3   6      145.51      145.39     11.73 o 
  12   3   6       46.58       31.66     10.55 o 
  13   3   6      126.74      113.74     16.42 o 
  14   3   6      198.85      213.40     35.18 o 
  15   3   6       11.70       29.31     28.14 o 
   1   4   6     1454.37     1539.53     25.80 o 
   2   4   6      818.89      838.36     17.59 o 
   3   4   6      544.84      574.54     14.07 o 
   4   4   6      166.32      158.29      8.21 o 
   5   4   6     1129.83     1088.11     21.11 o 
   6   4   6       96.21       86.77      5.86 o 
   7   4   6      151.34      159.46      7.04 o 
   8   4   6      102.99      105.53     12.90 o 
   9   4   6     1075.14     1089.28     23.45 o 
  10   4   6       46.00       30.49      8.21 o 
  11   4   6     1275.96     1361.30     28.14 o 
  12   4   6      172.43      166.50     16.42 o 
  13   4   6      327.03      334.17     35.18 o 
  14   4   6        7.04       59.80     29.31 o 
  15   4   6       76.68      106.70     31.66 o 
   1   5   6      142.14      166.50      8.21 o 
   2   5   6      253.90      222.78      7.04 o 
   3   5   6       50.35       36.35      7.04 o 
   4   5   6      621.10      615.58     15.24 o 
   5   5   6      891.25      886.43     18.76 o 
   6   5   6      211.50      206.36      9.38 o 
   7   5   6       84.52       91.46      7.04 o 
   8   5   6       97.68      102.01     10.55 o 
   9   5   6      370.96      374.04     14.07 o 
  10   5   6      175.09      182.91     11.73 o 
  11   5   6      112.34      102.01     11.73 o 
  12   5   6       14.59       12.90     19.93 o 
  13   5   6      304.73      338.86     26.97 o 
  14   5   6        8.03        3.52     21.11 o 
  15   5   6       66.19      102.01     30.49 o 
   1   6   6     1422.74     1491.45     28.14 o 
   2   6   6     2613.57     2597.15     35.18 o 
   3   6   6      445.27      404.52     12.90 o 
   4   6   6      232.20      229.82     11.73 o 
   5   6   6      423.86      439.70     14.07 o 
   6   6   6     2109.76     2190.28     37.52 o 
   7   6   6      285.40      283.75     14.07 o 
   8   6   6     2290.33     2296.98     38.69 o 
   9   6   6      476.09      449.08     17.59 o 
  10   6   6      315.19      338.86     14.07 o 
  11   6   6      111.25       75.04     17.59 o 
  12   6   6      180.46      141.88     23.45 o 
  13   6   6      156.13      146.57     24.62 o 
  14   6   6       39.00       24.62     23.45 o 
   1   7   6     1705.04     1655.61     28.14 o 
   2   7   6      562.65      585.09     11.73 o 
   3   7   6     1286.69     1279.23     25.80 o 
   4   7   6      201.77      214.57     11.73 o 
   5   7   6      307.89      307.20     12.90 o 
   6   7   6        8.97       21.11      8.21 o 
   7   7   6       11.54       11.73     11.73 o 
   8   7   6       17.70       14.07     10.55 o 
   9   7   6      111.86      113.74     10.55 o 
  10   7   6      218.29      195.81     16.42 o 
  11   7   6      207.91      209.88     22.28 o 
  12   7   6      169.92      228.64     26.97 o 
  13   7   6      298.72      266.16     34.00 o 
  14   7   6       89.43       82.08     26.97 o 
   1   8   6       37.84       46.90      7.04 o 
   2   8   6      224.07      214.57      8.21 o 
   3   8   6      465.40      463.15     16.42 o 
   4   8   6      190.65      188.78     12.90 o 
   5   8   6       97.04      103.18     12.90 o 
   6   8   6      572.80      567.50     21.11 o 
   7   8   6       56.78       59.80     12.90 o 
   8   8   6     1481.38     1520.77     36.35 o 
   9   8   6      104.92       87.94     12.90 o 
  10   8   6      158.90      138.36     16.42 o 
  11   8   6      105.23       87.94     16.42 o 
  12   8   6       20.44      -21.11     21.11 o 
  13   8   6       68.52       77.39     25.80 o 
   1   9   6      777.14      703.52     16.42 o 
   2   9   6      696.48      681.24     16.42 o 
   3   9   6      530.41      525.29     11.73 o 
   4   9   6      152.20      145.39     14.07 o 
   5   9   6      318.73      297.82     16.42 o 
   6   9   6      950.56      928.64     28.14 o 
   7   9   6      165.47      155.95     17.59 o 
   8   9   6      206.55      218.09     17.59 o 
   9   9   6      152.98      139.53     16.42 o 
  10   9   6        2.67      -16.42     16.42 o 
  11   9   6       56.07       84.42     25.80 o 
  12   9   6       81.53       42.21     24.62 o 
   1  10   6      249.07      220.44     12.90 o 
   2  10   6       42.98       41.04      7.04 o 
   3  10   6      570.89      593.30     16.42 o 
   4  10   6      253.55      228.64     16.42 o 
   5  10   6      923.99      927.47     30.49 o 
   6  10   6       10.35        5.86     12.90 o 
   7  10   6      170.12      133.67     16.42 o 
   8  10   6       67.58       22.28     16.42 o 
   9  10   6        5.93        0.00     16.42 o 
  10  10   6       25.49        5.86     17.59 o 
  11  10   6      590.26      595.64     44.56 o 
   1  11   6      763.79      705.86     23.45 o 
   2  11   6      694.35      624.96     19.93 o 
   3  11   6      276.82      249.75     14.07 o 
   4  11   6      499.43      458.46     22.28 o 
   5  11   6      391.39      392.80     21.11 o 
   6  11   6     1040.73     1001.34     32.83 o 
   7  11   6       43.50       45.73     19.93 o 
   8  11   6      119.28      114.91     19.93 o 
   9  11   6       84.17       86.77     21.11 o 
  10  11   6       14.02       17.59     24.62 o 
   1  12   6       53.01       59.80     17.59 o 
   2  12   6        9.22       -3.52     12.90 o 
   3  12   6      313.90      303.68     24.62 o 
   4  12   6      456.18      443.22     28.14 o 
   5  12   6      223.74      207.54     21.11 o 
   6  12   6      629.84      594.47     31.66 o 
   7  12   6      362.28      423.28     29.31 o 
   8  12   6      356.44      402.18     29.31 o 
   9  12   6        3.87      -10.55     28.14 o 
   1  13   6     1675.61     1694.30     64.49 o 
   2  13   6        2.04       23.45     25.80 o 
   3  13   6      771.83      870.02     43.38 o 
   4  13   6       11.61       21.11     32.83 o 
   6  13   6       66.07       92.63     22.28 o 
   7  13   6       42.41       45.73     21.11 o 
   1  14   6        1.22       36.35     28.14 o 
   2  14   6       48.25       44.56     32.83 o 
   3  14   6        5.19      -23.45     26.97 o 
   1   1   7      506.64      490.12     12.90 o 
   2   1   7     3728.83     3840.03     65.66 o 
   3   1   7     1974.76     2122.27     37.52 o 
   5   1   7      135.28      134.84      8.21 o 
   6   1   7       63.82       75.04      8.21 o 
   7   1   7      201.71      201.67     10.55 o 
   8   1   7      444.34      420.94     15.24 o 
   9   1   7      494.20      476.05     14.07 o 
  10   1   7      162.22      153.60      9.38 o 
  11   1   7     1494.95     1496.14     31.66 o 
  12   1   7      136.95      141.88     12.90 o 
  13   1   7      582.75      521.77     24.62 o 
  14   1   7        1.01       26.97     23.45 o 
  15   1   7      409.23      350.59     31.66 o 
   2   2   7     2278.99     2325.12     42.21 o 
   4   2   7        3.38       -4.69      5.86 o 
   5   2   7       73.94       70.35      8.21 o 
   6   2   7      219.93      222.78     10.55 o 
   7   2   7      335.58      344.72     14.07 o 
   8   2   7      301.26      294.30     14.07 o 
   9   2   7      507.03      525.29     14.07 o 
  10   2   7      120.92      102.01      9.38 o 
  11   2   7        4.38       -5.86      8.21 o 
  12   2   7       32.76       18.76      9.38 o 
  13   2   7      148.98      121.94     15.24 o 
  14   2   7        7.70        7.04     18.76 o 
  15   2   7       96.06       97.32     23.45 o 
   1   3   7      135.36      127.81      7.04 o 
   2   3   7       60.77       73.87      5.86 o 
   3   3   7      884.59      892.29     16.42 o 
   4   3   7       92.16       66.83      8.21 o 
   5   3   7     1843.60     1840.87     34.00 o 
   6   3   7      723.35      691.79     18.76 o 
   7   3   7      644.17      642.54     18.76 o 
   8   3   7     2046.48     2014.40     41.04 o 
   9   3   7      241.07      227.47      9.38 o 
  10   3   7     1705.63     1826.80     36.35 o 
  11   3   7      238.14      213.40     11.73 o 
  12   3   7      780.26      797.32     28.14 o 
  13   3   7      109.12      119.60     18.76 o 
  14   3   7      110.94      134.84     25.80 o 
  15   3   7        4.13       50.42     26.97 o 
   1   4   7     6482.86     6475.87    102.01 o 
   2   4   7      127.54      114.91      5.86 o 
   3   4   7     2916.74     2855.10     45.73 o 
   4   4   7       34.82       26.97      5.86 o 
   5   4   7      152.80      152.43      7.04 o 
   6   4   7     1279.86     1227.64     28.14 o 
   7   4   7        7.37        1.17     10.55 o 
   8   4   7      505.29      544.05     19.93 o 
   9   4   7       81.66       79.73      5.86 o 
  10   4   7      756.71      779.73     21.11 o 
  11   4   7      138.52      112.56     10.55 o 
  12   4   7      228.42      223.95     23.45 o 
  13   4   7      200.90      202.85     23.45 o 
  14   4   7      443.19      457.29     34.00 o 
  15   4   7      212.63      256.78     29.31 o 
   1   5   7     1745.97     1870.18     32.83 o 
   2   5   7      341.76      351.76     10.55 o 
   3   5   7     1078.23     1085.76     22.28 o 
   4   5   7       22.18       23.45      7.04 o 
   5   5   7      762.27      750.42     17.59 o 
   6   5   7      535.53      515.91     15.24 o 
   7   5   7      148.02      132.50      7.04 o 
   8   5   7     1212.21     1171.35     23.45 o 
   9   5   7       91.89       89.11      7.04 o 
  10   5   7     1075.69     1055.27     25.80 o 
  11   5   7       48.84       57.45     22.28 o 
  12   5   7      106.45       99.66     19.93 o 
  13   5   7      232.57      228.64     26.97 o 
  14   5   7       14.81       36.35     23.45 o 
   1   6   7     1576.06     1643.88     31.66 o 
   2   6   7      797.55      792.63     14.07 o 
   3   6   7      971.88      960.30     21.11 o 
   4   6   7     2663.79     2552.59     43.38 o 
   5   6   7      649.28      614.40     17.59 o 
   6   6   7     2108.01     2095.31     38.69 o 
   7   6   7       13.59       18.76      8.21 o 
   8   6   7       57.40       84.42      8.21 o 
   9   6   7       50.85       35.18      8.21 o 
  10   6   7      175.50      168.84     10.55 o 
  11   6   7      161.14      151.26     15.24 o 
  12   6   7      229.17      225.13     24.62 o 
  13   6   7       41.68       25.80     26.97 o 
  14   6   7       59.15       82.08     23.45 o 
   1   7   7      522.81      515.91     14.07 o 
   2   7   7      149.30      136.01      4.69 o 
   3   7   7      276.37      287.27     14.07 o 
   4   7   7       36.78       39.87      9.38 o 
   5   7   7      803.77      798.49     19.93 o 
   6   7   7      282.71      243.89     14.07 o 
   7   7   7     2063.77     1937.02     43.38 o 
   8   7   7      207.00      219.26     15.24 o 
   9   7   7      356.45      345.90     14.07 o 
  10   7   7       25.21       48.07     11.73 o 
  11   7   7      226.06      201.67     26.97 o 
  12   7   7       69.61       94.97     23.45 o 
  13   7   7      425.75      415.07     36.35 o 
   1   8   7      864.93      874.71     18.76 o 
   2   8   7      422.87      418.59     10.55 o 
   3   8   7      307.28      327.14     15.24 o 
   4   8   7     1485.44     1463.31     31.66 o 
   5   8   7      636.39      633.16     22.28 o 
   6   8   7      494.46      494.81     19.93 o 
   7   8   7       17.22       18.76     10.55 o 
   8   8   7        6.36        4.69     12.90 o 
   9   8   7       74.55       83.25     16.42 o 
  10   8   7        4.19       25.80     14.07 o 
  11   8   7      258.97      242.71     25.80 o 
  12   8   7       13.50       41.04     29.31 o 
  13   8   7      152.75      182.91     31.66 o 
   1   9   7      275.37      255.61     10.55 o 
   2   9   7      244.02      239.20      9.38 o 
   4   9   7     1024.66     1020.10     30.49 o 
   5   9   7      776.94      837.18     26.97 o 
   6   9   7      587.22      629.65     23.45 o 
   7   9   7      830.30      884.09     28.14 o 
   8   9   7      667.12      669.51     25.80 o 
   9   9   7      181.92      184.09     17.59 o 
  10   9   7      468.99      420.94     31.66 o 
  11   9   7       90.16      124.29     28.14 o 
  12   9   7      179.07      223.95     32.83 o 
   1  10   7     1515.69     1507.87     31.66 o 
   2  10   7       29.92       14.07      7.04 o 
   3  10   7      889.19      969.68     29.31 o 
   4  10   7       37.89       29.31     12.90 o 
   5  10   7        9.89      -12.90     14.07 o 
   6  10   7      172.65      139.53     17.59 o 
   7  10   7       37.79       25.80     12.90 o 
   8  10   7       11.30       -8.21     15.24 o 
   9  10   7       35.58       22.28     22.28 o 
  10  10   7        6.23       35.18     25.80 o 
  11  10   7       53.34       65.66     26.97 o 
   1  11   7        8.56        0.00     12.90 o 
   3  11   7      171.82      178.22     22.28 o 
   4  11   7      253.47      283.75     22.28 o 
   5  11   7       58.10       57.45     17.59 o 
   6  11   7      254.30      195.81     19.93 o 
   7  11   7      230.84      228.64     24.62 o 
   8  11   7      233.03      232.16     24.62 o 
   9  11   7       19.22      -10.55     22.28 o 
   1  12   7      477.68      531.15     34.00 o 
   2  12   7       22.44       30.49     22.28 o 
   3  12   7       81.01      131.32     28.14 o 
   4  12   7      249.42      246.23     24.62 o 
   5  12   7       31.33       60.97     19.93 o 
   6  12   7      124.66      118.43     22.28 o 
   7  12   7       15.21       43.38     19.93 o 
   8  12   7       21.81       45.73     25.80 o 
   1  13   7       73.31       23.45     22.28 o 
   2  13   7       80.27       66.83     25.80 o 
   3  13   7      223.10      171.19     26.97 o 
   4  13   7       11.35       44.56     24.62 o 
   5  13   7       99.16      117.25     26.97 o 
   6  13   7       10.66      -19.93     19.93 o 
   1  14   7      172.05      154.77     29.31 o 
   2  14   7       48.55       66.83     32.83 o 
   3   1   8      546.45      520.60     15.24 o 
   4   1   8      261.34      301.34     11.73 o 
   5   1   8      369.02      384.59     11.73 o 
   6   1   8      524.50      558.12     15.24 o 
   7   1   8      730.12      736.35     18.76 o 
   8   1   8       93.63       89.11     10.55 o 
   9   1   8      526.46      525.29     19.93 o 
  10   1   8       86.41       82.08     12.90 o 
  11   1   8       34.18       44.56     12.90 o 
  12   1   8      319.35      307.20     19.93 o 
  13   1   8       50.66       35.18     18.76 o 
  14   1   8       61.06       76.21     21.11 o 
  15   1   8      191.81      117.25     31.66 o 
   1   2   8      181.50      172.36      8.21 o 
   2   2   8     2227.35     2206.70     39.87 o 
   3   2   8      922.83      916.92     21.11 o 
   4   2   8      340.43      340.03     12.90 o 
   5   2   8      272.19      300.17     11.73 o 
   6   2   8      769.99      786.77     18.76 o 
   7   2   8      172.20      180.57     10.55 o 
   8   2   8      805.02      807.87     21.11 o 
   9   2   8     1206.34     1228.81     34.00 o 
  10   2   8     2107.62     2225.46     52.76 o 
  11   2   8      503.60      524.12     22.28 o 
  12   2   8      344.95      294.30     21.11 o 
  13   2   8      307.42      323.62     22.28 o 
  14   2   8       20.18       -9.38     18.76 o 
  15   2   8      117.75      185.26     37.52 o 
   1   3   8     3295.95     3488.27     53.94 o 
   2   3   8      665.41      657.79     14.07 o 
   3   3   8      229.56      238.02      8.21 o 
   4   3   8     1332.36     1331.99     26.97 o 
   5   3   8      395.19      402.18     14.07 o 
   6   3   8     1375.01     1396.48     29.31 o 
   7   3   8      128.41      127.81     11.73 o 
   8   3   8      217.33      225.13     14.07 o 
   9   3   8      209.41      187.60     15.24 o 
  10   3   8      275.44      272.03     18.76 o 
  11   3   8       48.54       60.97     17.59 o 
  12   3   8      173.89      160.64     18.76 o 
  13   3   8      129.70      151.26     23.45 o 
  14   3   8      187.22      212.23     25.80 o 
  15   3   8        6.56      -23.45     32.83 o 
   1   4   8      386.14      385.76     11.73 o 
   2   4   8      570.65      558.12     14.07 o 
   3   4   8      813.60      847.74     17.59 o 
   4   4   8      290.86      298.99      9.38 o 
   5   4   8      743.53      722.28     19.93 o 
   6   4   8       36.77       26.97      9.38 o 
   7   4   8      814.73      723.45     21.11 o 
   8   4   8      243.44      264.99     16.42 o 
   9   4   8      644.85      667.17     22.28 o 
  10   4   8      136.00      152.43     18.76 o 
  11   4   8      939.81      991.96     35.18 o 
  12   4   8      278.44      396.31     31.66 o 
  13   4   8      710.37      735.17     37.52 o 
  14   4   8       77.80       93.80     24.62 o 
   1   5   8      322.89      310.72     10.55 o 
   2   5   8      754.86      745.73     17.59 o 
   3   5   8      831.51      791.46     18.76 o 
   4   5   8      152.07      159.46      9.38 o 
   5   5   8      249.41      222.78     10.55 o 
   6   5   8       57.38       59.80      3.52 o 
   7   5   8      345.50      309.55     15.24 o 
   8   5   8       64.53       65.66     14.07 o 
   9   5   8      642.56      668.34     26.97 o 
  10   5   8      160.92      152.43     17.59 o 
  11   5   8       14.58       28.14     17.59 o 
  12   5   8       34.10       29.31     19.93 o 
  13   5   8      226.47      295.48     30.49 o 
  14   5   8       52.27       80.90     22.28 o 
   1   6   8      163.34      161.81      8.21 o 
   2   6   8      639.59      627.30     15.24 o 
   3   6   8       73.18       73.87     10.55 o 
   4   6   8      621.62      655.44     17.59 o 
   5   6   8      268.60      269.68     11.73 o 
   6   6   8     1181.90     1205.36     25.80 o 
   7   6   8      599.02      594.47     15.24 o 
   8   6   8     1576.96     1584.08     31.66 o 
   9   6   8      289.75      304.86     10.55 o 
  10   6   8      768.22      782.08     35.18 o 
  11   6   8       62.22       56.28     19.93 o 
  12   6   8      412.96      401.00     30.49 o 
  13   6   8      113.24      125.46     26.97 o 
   1   7   8     3364.86     3543.38     58.63 o 
   2   7   8      208.78      211.05      5.86 o 
   3   7   8     1496.79     1534.84     30.49 o 
   4   7   8      243.51      250.92     12.90 o 
   5   7   8      371.33      358.79     15.24 o 
   6   7   8      379.95      388.11     17.59 o 
   7   7   8       92.76      105.53     11.73 o 
   8   7   8      394.15      362.31     14.07 o 
   9   7   8      209.30      233.33     15.24 o 
  10   7   8      210.21      257.96     26.97 o 
  11   7   8      111.33       97.32     21.11 o 
  12   7   8      126.47      128.98     29.31 o 
  13   7   8       80.85      112.56     24.62 o 
   1   8   8       28.29       32.83      7.04 o 
   2   8   8      304.97      314.24      8.21 o 
   3   8   8      257.41      243.89     14.07 o 
   4   8   8      270.54      277.89     15.24 o 
   5   8   8       42.81       37.52     11.73 o 
   6   8   8      663.31      680.07     24.62 o 
   7   8   8       80.88       98.49     14.07 o 
   8   8   8      633.95      589.78     25.80 o 
   9   8   8      135.05      133.67     15.24 o 
  10   8   8      248.30      202.85     28.14 o 
  11   8   8      206.62      230.99     26.97 o 
  12   8   8      206.51      208.71     28.14 o 
   2   9   8      381.20      381.07      9.38 o 
   4   9   8      510.36      439.70     19.93 o 
   5   9   8      180.58      167.67     16.42 o 
   6   9   8      501.20      451.42     23.45 o 
   7   9   8       19.12       25.80     12.90 o 
   8   9   8      340.43      348.24     21.11 o 
   9   9   8       29.15       60.97     24.62 o 
  10   9   8        2.55       17.59     21.11 o 
  11   9   8        8.77       16.42     24.62 o 
   1  10   8       96.43       86.77      8.21 o 
   2  10   8       59.85       48.07      4.69 o 
   3  10   8      202.06      179.40     18.76 o 
   4  10   8      127.86      132.50     17.59 o 
   5  10   8      267.34      226.30     18.76 o 
   6  10   8       58.26       38.69     16.42 o 
   7  10   8       39.64       48.07     14.07 o 
   8  10   8       53.39       87.94     24.62 o 
   9  10   8      195.23      160.64     26.97 o 
  10  10   8       35.44       21.11     26.97 o 
   1  11   8       67.00       82.08     14.07 o 
   2  11   8       19.78       29.31     16.42 o 
   3  11   8       92.46      106.70     16.42 o 
   4  11   8       53.33       82.08     17.59 o 
   5  11   8      127.33      160.64     18.76 o 
   6  11   8       12.02       43.38     16.42 o 
   7  11   8       59.94       41.04     17.59 o 
   8  11   8       14.45        1.17     24.62 o 
   9  11   8       49.08       21.11     29.31 o 
   1  12   8       21.05       36.35     23.45 o 
   2  12   8       13.97      -15.24     19.93 o 
   3  12   8       35.92       37.52     16.42 o 
   4  12   8      225.11      227.47     22.28 o 
   5  12   8      109.35       96.15     21.11 o 
   6  12   8      264.29      302.51     28.14 o 
   7  12   8       24.82       -9.38     23.45 o 
   2  13   8      231.08      192.29     29.31 o 
   3  13   8      267.83      307.20     31.66 o 
   4  13   8      232.12      205.19     35.18 o 
   5  13   8      222.24      281.41     29.31 o 
   1   1   9      610.24      590.95     15.24 o 
   3   1   9      625.50      617.92     17.59 o 
   4   1   9      183.02      218.09      9.38 o 
   5   1   9     1064.37     1139.70     23.45 o 
   6   1   9       31.74       11.73      7.04 o 
   7   1   9      334.33      341.21     12.90 o 
   8   1   9      107.29      112.56     10.55 o 
   9   1   9     1317.39     1310.89     35.18 o 
  10   1   9       98.59       96.15     14.07 o 
  11   1   9      645.42      623.78     24.62 o 
  12   1   9      196.94      200.50     16.42 o 
  13   1   9      219.12      185.26     19.93 o 
  14   1   9        1.41       11.73     26.97 o 
  15   1   9       43.49       59.80     35.18 o 
   1   2   9     1275.46     1176.04     24.62 o 
   2   2   9     1148.67     1156.11     25.80 o 
   3   2   9      107.38      121.94      9.38 o 
   4   2   9      184.19      201.67      9.38 o 
   5   2   9      520.48      517.08     15.24 o 
   6   2   9      331.37      315.41     14.07 o 
   7   2   9      350.69      321.27     14.07 o 
   8   2   9      198.84      196.98     14.07 o 
   9   2   9      181.50      171.19     14.07 o 
  10   2   9      196.16      148.91     14.07 o 
  11   2   9      116.41      150.08     16.42 o 
  12   2   9       75.22       60.97     15.24 o 
  13   2   9       74.81       53.94     15.24 o 
  14   2   9      525.90      629.65     44.56 o 
   1   3   9      341.97      338.86     11.73 o 
   2   3   9     1233.09     1239.36     24.62 o 
   3   3   9       24.97       35.18      8.21 o 
   5   3   9     1158.39     1118.59     25.80 o 
   6   3   9      858.43      860.64     22.28 o 
   7   3   9      544.49      549.92     18.76 o 
   8   3   9      477.90      474.87     21.11 o 
   9   3   9      526.91      533.50     24.62 o 
  10   3   9      530.08      562.81     23.45 o 
  11   3   9      231.49      272.03     19.93 o 
  12   3   9      181.96      201.67     19.93 o 
  13   3   9      195.55      219.26     25.80 o 
  14   3   9       37.72       21.11     29.31 o 
   1   4   9     5397.56     5502.67     82.08 o 
   2   4   9      312.61      358.79     11.73 o 
   3   4   9      733.04      716.41     16.42 o 
   4   4   9     1987.65     2002.68     41.04 o 
   5   4   9     1026.50     1056.45     25.80 o 
   6   4   9       33.46       24.62      9.38 o 
   7   4   9      670.88      661.31     21.11 o 
   8   4   9      280.83      276.72     18.76 o 
   9   4   9      853.03      848.91     28.14 o 
  10   4   9      176.39      175.88     17.59 o 
  11   4   9      398.07      383.42     22.28 o 
  12   4   9      107.34       79.73     22.28 o 
  13   4   9      212.94      208.71     23.45 o 
  14   4   9       22.90       -9.38     26.97 o 
   1   5   9      211.76      223.95     10.55 o 
   2   5   9       11.46        2.35      5.86 o 
   3   5   9     1254.18     1302.68     24.62 o 
   4   5   9      515.54      547.57     15.24 o 
   5   5   9       45.64       45.73      4.69 o 
   6   5   9     1212.50     1194.81     30.49 o 
   7   5   9      423.98      422.11     21.11 o 
   8   5   9     1737.42     1733.00     44.56 o 
   9   5   9      204.75      245.06     19.93 o 
  10   5   9     1209.01     1313.23     45.73 o 
  11   5   9      634.61      702.34     35.18 o 
  12   5   9      119.85      161.81     24.62 o 
  13   5   9      367.09      365.83     35.18 o 
   1   6   9     1067.24     1127.97     24.62 o 
   2   6   9      158.25      175.88      8.21 o 
   3   6   9      442.80      443.22     15.24 o 
   4   6   9     1649.52     1681.40     32.83 o 
   5   6   9      318.10      306.03     12.90 o 
   6   6   9      853.75      845.39     22.28 o 
   7   6   9       33.73       35.18     15.24 o 
   8   6   9     1125.30     1203.01     41.04 o 
   9   6   9       55.12       32.83     16.42 o 
  10   6   9      140.97      131.32     21.11 o 
  11   6   9      342.96      342.38     26.97 o 
  12   6   9      340.04      342.38     35.18 o 
  13   6   9       11.25        7.04     21.11 o 
   1   7   9       93.76      103.18      8.21 o 
   2   7   9      397.08      374.04     11.73 o 
   3   7   9      740.12      683.58     21.11 o 
   4   7   9      357.68      308.37     15.24 o 
   5   7   9      790.01      790.28     23.45 o 
   6   7   9      368.58      369.35     17.59 o 
   7   7   9      271.30      236.85     14.07 o 
   8   7   9      157.58      134.84      9.38 o 
   9   7   9       12.43       12.90     17.59 o 
  10   7   9      142.39      137.19     24.62 o 
  11   7   9      901.68     1038.86     45.73 o 
  12   7   9      168.17      165.33     26.97 o 
   1   8   9      231.98      214.57     11.73 o 
   2   8   9      408.81      396.31     17.59 o 
   3   8   9      886.13      874.71     26.97 o 
   4   8   9      226.28      238.02     16.42 o 
   5   8   9      628.13      701.17     25.80 o 
   6   8   9      261.07      276.72     17.59 o 
   7   8   9      232.94      181.74     16.42 o 
   8   8   9       23.90       14.07     22.28 o 
   9   8   9      154.74      192.29     25.80 o 
  10   8   9      168.77      202.85     25.80 o 
  11   8   9       71.58       65.66     25.80 o 
  12   8   9      172.94      178.22     28.14 o 
   1   9   9       10.49       15.24      7.04 o 
   2   9   9      264.17      281.41     16.42 o 
   3   9   9       45.92       14.07     14.07 o 
   4   9   9      486.75      447.91     22.28 o 
   5   9   9      268.73      270.85     18.76 o 
   6   9   9      194.76      189.95     19.93 o 
   7   9   9      222.36      248.58     18.76 o 
   8   9   9      606.63      568.68     36.35 o 
   9   9   9       22.60       65.66     23.45 o 
  10   9   9      142.84      172.36     26.97 o 
  11   9   9      110.50      128.98     26.97 o 
   1  10   9      638.62      616.75     21.11 o 
   2  10   9      122.83       85.59     16.42 o 
   3  10   9      911.09      959.13     35.18 o 
   4  10   9        1.37       -7.04     16.42 o 
   5  10   9        4.76        4.69     15.24 o 
   6  10   9        7.41        9.38     14.07 o 
   7  10   9        3.26        5.86     19.93 o 
   8  10   9       40.02       29.31     26.97 o 
   9  10   9       23.49       -3.52     24.62 o 
  10  10   9        3.37      -11.73     24.62 o 
   1  11   9       50.50       38.69     19.93 o 
   2  11   9      116.95       77.39     18.76 o 
   4  11   9      275.00      293.13     23.45 o 
   5  11   9      115.15       99.66     19.93 o 
   6  11   9      202.43      222.78     23.45 o 
   7  11   9       51.24       79.73     28.14 o 
   8  11   9      256.49      279.06     32.83 o 
   1  12   9      138.72      141.88     26.97 o 
   2  12   9        1.95       11.73     25.80 o 
   4  12   9      250.86      227.47     22.28 o 
   5  12   9       80.45      110.22     18.76 o 
   6  12   9      223.86      182.91     29.31 o 
   1  13   9       10.63      -25.80     25.80 o 
   2  13   9      310.55      256.78     35.18 o 
   3  13   9       80.76       70.35     29.31 o 
   1   1  10     1736.50     1673.20     31.66 o 
   2   1  10      413.75      423.28     14.07 o 
   3   1  10      748.09      770.35     22.28 o 
   4   1  10      603.85      581.57     15.24 o 
   5   1  10      265.06      267.34     11.73 o 
   6   1  10      894.97      950.92     24.62 o 
   7   1  10      319.32      310.72     14.07 o 
   8   1  10      152.18      171.19     10.55 o 
   9   1  10      450.37      477.22     18.76 o 
  10   1  10      141.63      132.50     11.73 o 
  11   1  10      370.85      367.00     19.93 o 
  12   1  10       92.05       93.80     15.24 o 
  13   1  10        6.32       41.04     31.66 o 
  14   1  10        7.78       50.42     28.14 o 
   1   2  10       27.74       38.69      9.38 o 
   2   2  10     2624.92     2717.92     52.76 o 
   3   2  10      388.30      356.45     15.24 o 
   4   2  10      219.48      223.95     11.73 o 
   5   2  10      607.61      606.20     17.59 o 
   6   2  10       11.18       10.55      8.21 o 
   7   2  10       15.75       14.07     10.55 o 
   8   2  10      698.67      711.72     24.62 o 
   9   2  10       35.52       24.62     11.73 o 
  10   2  10      440.07      377.55     19.93 o 
  11   2  10      267.21      246.23     16.42 o 
  12   2  10      362.14      344.72     23.45 o 
  13   2  10      230.26      273.20     43.38 o 
  14   2  10       12.22       12.90     28.14 o 
   1   3  10      515.90      533.50     15.24 o 
   2   3  10      685.27      697.65     19.93 o 
   3   3  10      279.74      275.54     12.90 o 
   4   3  10      483.39      451.42     15.24 o 
   5   3  10       43.81       42.21      9.38 o 
   6   3  10      912.96      955.61     26.97 o 
   7   3  10      365.86      395.14     18.76 o 
   8   3  10      240.99      227.47     15.24 o 
   9   3  10      514.49      499.50     21.11 o 
  10   3  10      545.55      545.23     23.45 o 
  11   3  10      233.92      214.57     18.76 o 
  12   3  10      341.92      301.34     22.28 o 
  13   3  10      152.10      153.60     32.83 o 
  14   3  10      149.17      151.26     36.35 o 
   1   4  10      670.07      646.06     16.42 o 
   2   4  10      284.10      288.44     11.73 o 
   3   4  10     1286.86     1297.99     25.80 o 
   4   4  10      516.95      525.29     19.93 o 
   5   4  10     1134.43     1153.77     29.31 o 
   6   4  10       14.71       21.11     10.55 o 
   7   4  10      693.16      677.72     25.80 o 
   8   4  10      263.53      261.47     17.59 o 
   9   4  10      252.95      253.27     17.59 o 
  10   4  10      116.68      111.39     18.76 o 
  11   4  10      420.65      453.77     24.62 o 
  12   4  10       20.19       38.69     23.45 o 
  13   4  10      574.05      609.71     35.18 o 
   1   5  10     2400.22     2427.13     42.21 o 
   2   5  10     1257.32     1206.53     25.80 o 
   3   5  10     1143.71     1078.73     23.45 o 
   4   5  10     1993.45     1980.40     37.52 o 
   5   5  10      363.43      338.86     16.42 o 
   6   5  10     1807.01     1898.32     43.38 o 
   7   5  10     2013.69     2001.50     49.25 o 
   8   5  10      304.45      313.06     19.93 o 
   9   5  10      801.83      813.73     29.31 o 
  10   5  10      384.47      349.41     25.80 o 
  11   5  10      185.67      241.54     26.97 o 
  12   5  10      584.43      549.92     34.00 o 
  13   5  10       55.86       60.97     24.62 o 
   1   6  10      360.11      338.86     14.07 o 
   2   6  10     1889.89     1921.77     38.69 o 
   3   6  10       25.40       23.45     10.55 o 
   4   6  10     2332.86     2343.88     44.56 o 
   5   6  10      545.43      590.95     17.59 o 
   6   6  10      396.95      410.38     25.80 o 
   7   6  10      340.34      363.48     23.45 o 
   8   6  10      223.29      239.20     24.62 o 
   9   6  10       97.37      127.81     23.45 o 
  10   6  10      439.37      464.32     32.83 o 
  11   6  10      170.37      177.05     25.80 o 
  12   6  10       84.37      154.77     26.97 o 
   1   7  10     3540.49     3638.35     66.83 o 
   2   7  10      930.79      904.02     22.28 o 
   3   7  10      299.97      306.03     15.24 o 
   4   7  10      933.79      901.67     25.80 o 
   5   7  10      166.12      145.39     14.07 o 
   6   7  10      939.84      911.05     29.31 o 
   7   7  10      732.05      725.79     34.00 o 
   8   7  10      652.74      697.65     35.18 o 
   9   7  10      597.44      654.27     38.69 o 
  10   7  10       52.56       29.31     19.93 o 
  11   7  10      150.86      138.36     24.62 o 
  12   7  10       71.77       22.28     21.11 o 
   1   8  10        2.51        1.17      7.04 o 
   3   8  10      183.33      159.46     12.90 o 
   4   8  10      118.57      107.87     15.24 o 
   5   8  10      382.19      354.10     18.76 o 
   6   8  10      513.01      506.53     22.28 o 
   7   8  10       71.96       89.11     26.97 o 
   8   8  10        1.38       10.55     21.11 o 
   9   8  10      389.18      442.04     32.83 o 
  10   8  10      403.86      365.83     34.00 o 
  11   8  10       53.51       46.90     23.45 o 
   1   9  10     1083.06     1150.25     26.97 o 
   2   9  10       73.20       65.66     14.07 o 
   3   9  10      111.43      119.60     15.24 o 
   4   9  10      626.10      635.51     26.97 o 
   5   9  10       56.00       42.21     16.42 o 
   6   9  10      257.26      261.47     19.93 o 
   7   9  10       18.71       10.55     21.11 o 
   8   9  10      239.47      235.68     25.80 o 
   9   9  10        9.34      -18.76     23.45 o 
  10   9  10        4.12       34.00     25.80 o 
   1  10  10       81.08       62.14     15.24 o 
   2  10  10       20.25       32.83     16.42 o 
   3  10  10      125.14      126.63     16.42 o 
   4  10  10       43.78       22.28     15.24 o 
   5  10  10      126.18      116.08     17.59 o 
   6  10  10       70.06      186.43     34.00 o 
   7  10  10      351.98      313.06     30.49 o 
   8  10  10        1.92       -1.17     22.28 o 
   9  10  10      264.46      361.14     38.69 o 
   1  11  10      365.55      365.83     32.83 o 
   2  11  10      278.03      247.40     22.28 o 
   3  11  10      439.08      452.60     24.62 o 
   4  11  10      685.56      750.42     32.83 o 
   5  11  10      219.28      242.71     26.97 o 
   6  11  10      563.53      510.05     35.18 o 
   7  11  10        2.43        8.21     23.45 o 
   1  12  10       56.77       64.49     24.62 o 
   2  12  10       80.91       68.01     23.45 o 
   3  12  10       73.21       52.76     22.28 o 
   4  12  10      189.47      235.68     29.31 o 
   5  12  10      170.81      139.53     26.97 o 
   1   1  11      964.97     1003.68     22.28 o 
   2   1  11     1213.12     1219.43     26.97 o 
   3   1  11      896.65      915.74     22.28 o 
   4   1  11      370.32      361.14     12.90 o 
   5   1  11      430.72      418.59     15.24 o 
   6   1  11      128.29      136.01     10.55 o 
   7   1  11       47.00       50.42      8.21 o 
   8   1  11      332.61      329.48     15.24 o 
   9   1  11      520.24      505.36     17.59 o 
  10   1  11      265.90      264.99     14.07 o 
  11   1  11      519.64      586.26     38.69 o 
  12   1  11      105.47       68.01     26.97 o 
  13   1  11      186.16      253.27     35.18 o 
   1   2  11     1789.03     1747.07     38.69 o 
   2   2  11       32.42       14.07      9.38 o 
   3   2  11      794.72      762.14     21.11 o 
   4   2  11     1300.90     1310.89     34.00 o 
   5   2  11      439.72      397.49     16.42 o 
   6   2  11      211.01      223.95     14.07 o 
   7   2  11      643.99      616.75     22.28 o 
   8   2  11      369.84      401.00     18.76 o 
   9   2  11      443.85      445.56     21.11 o 
  10   2  11      113.09       91.46     14.07 o 
  11   2  11       63.47       55.11     15.24 o 
  12   2  11      113.33      147.74     36.35 o 
  13   2  11       30.40       35.18     28.14 o 
   1   3  11      125.15      139.53     11.73 o 
   2   3  11     2786.26     2774.20     56.28 o 
   3   3  11     1383.51     1401.17     35.18 o 
   4   3  11      725.00      712.90     21.11 o 
   5   3  11      438.86      463.15     17.59 o 
   6   3  11      553.49      522.95     19.93 o 
   7   3  11       27.79       17.59     11.73 o 
   8   3  11      368.16      410.38     21.11 o 
   9   3  11      739.85      750.42     26.97 o 
  10   3  11      589.21      610.89     26.97 o 
  11   3  11       28.55        7.04     12.90 o 
  12   3  11       33.83        1.17     32.83 o 
  13   3  11       91.89       57.45     31.66 o 
   1   4  11       72.23       72.70     10.55 o 
   2   4  11      338.10      316.58     12.90 o 
   3   4  11      246.47      212.23     14.07 o 
   4   4  11      381.42      337.69     17.59 o 
   5   4  11      142.71      134.84     12.90 o 
   6   4  11      540.07      531.15     21.11 o 
   7   4  11     1433.47     1422.28     39.87 o 
   8   4  11       32.22       18.76     14.07 o 
   9   4  11     1203.64     1292.13     38.69 o 
  10   4  11      211.95      206.36     19.93 o 
  11   4  11      782.20      799.66     38.69 o 
  12   4  11       57.44       68.01     23.45 o 
  13   4  11       40.86        5.86     34.00 o 
   1   5  11      933.51      913.40     23.45 o 
   2   5  11     3611.56     3719.26     68.01 o 
   3   5  11      597.81      558.12     16.42 o 
   4   5  11      469.34      486.60     22.28 o 
   5   5  11     3431.30     3722.77     71.52 o 
   6   5  11      209.50      189.95     16.42 o 
   7   5  11      788.23      906.36     31.66 o 
   8   5  11      120.35      128.98     17.59 o 
   9   5  11        5.24       -8.21     17.59 o 
  10   5  11      633.73      695.31     32.83 o 
  11   5  11       56.41       86.77     25.80 o 
  12   5  11      216.45      301.34     29.31 o 
   1   6  11      613.70      628.47     19.93 o 
   2   6  11      478.22      521.77     17.59 o 
   3   6  11      244.61      253.27     16.42 o 
   4   6  11      340.76      347.07     16.42 o 
   5   6  11       67.71       26.97     18.76 o 
   6   6  11     1383.64     1307.37     42.21 o 
   7   6  11       13.18       12.90     19.93 o 
   8   6  11      150.08      128.98     22.28 o 
   9   6  11      150.26      154.77     19.93 o 
  10   6  11      108.99      123.12     22.28 o 
  11   6  11       47.23       35.18     24.62 o 
  12   6  11      623.62      689.45     42.21 o 
   1   7  11      100.28       77.39      9.38 o 
   2   7  11     1206.51     1180.73     28.14 o 
   3   7  11      976.20      993.13     26.97 o 
   4   7  11      676.87      704.69     22.28 o 
   5   7  11     2549.47     2631.15     60.97 o 
   6   7  11      252.24      229.82     22.28 o 
   7   7  11      740.90      772.70     35.18 o 
   8   7  11       95.95      112.56     21.11 o 
   9   7  11      143.64      179.40     25.80 o 
  10   7  11      297.81      247.40     25.80 o 
  11   7  11      156.75      146.57     23.45 o 
   1   8  11      186.51      177.05     11.73 o 
   2   8  11      361.48      372.86     21.11 o 
   3   8  11      314.61      349.41     18.76 o 
   4   8  11       90.75       89.11     14.07 o 
   5   8  11      209.97      219.26     17.59 o 
   6   8  11      406.83      393.97     28.14 o 
   7   8  11      257.19      225.13     24.62 o 
   8   8  11       22.73       53.94     18.76 o 
   9   8  11      140.68       99.66     25.80 o 
  10   8  11      144.17      150.08     26.97 o 
   1   9  11        5.06       16.42      8.21 o 
   2   9  11      273.65      262.65     17.59 o 
   3   9  11      248.80      242.71     18.76 o 
   4   9  11      230.30      250.92     18.76 o 
   5   9  11      329.85      365.83     28.14 o 
   6   9  11      217.27      221.61     24.62 o 
   7   9  11      140.12      172.36     26.97 o 
   8   9  11      312.96      348.24     35.18 o 
   9   9  11       75.25       98.49     28.14 o 
   1  10  11      281.68      260.30     17.59 o 
   2  10  11        4.03       -3.52     17.59 o 
   3  10  11      222.40      268.51     23.45 o 
   4  10  11        3.52      -14.07     14.07 o 
   5  10  11      244.82      228.64     25.80 o 
   6  10  11      138.16      184.09     26.97 o 
   7  10  11       57.60       56.28     24.62 o 
   8  10  11       34.78       52.76     23.45 o 
   1  11  11        5.21       31.66     15.24 o 
   2  11  11      179.74      179.40     21.11 o 
   3  11  11       48.30       62.14     17.59 o 
   4  11  11      113.40      104.35     26.97 o 
   5  11  11       71.29       98.49     28.14 o 
   6  11  11      130.86      143.05     29.31 o 
   1  12  11       55.29      119.60     31.66 o 
   2  12  11       13.65       -1.17     22.28 o 
   3  12  11       20.00        0.00     25.80 o 
   1   1  12      109.33      116.08     10.55 o 
   2   1  12       88.74       90.28     11.73 o 
   3   1  12      122.43      138.36     11.73 o 
   4   1  12      239.28      239.20     14.07 o 
   5   1  12      542.21      567.50     15.24 o 
   6   1  12      171.08      182.91     10.55 o 
   7   1  12     1138.38     1185.42     26.97 o 
   8   1  12       71.09       83.25      4.69 o 
   9   1  12     1395.18     1436.35     48.07 o 
  10   1  12       94.07       46.90     29.31 o 
  11   1  12     1057.47     1213.57     57.45 o 
  12   1  12       55.29      125.46     29.31 o 
  13   1  12       82.02       55.11     32.83 o 
   1   2  12       75.52       71.52     10.55 o 
   2   2  12      712.63      791.46     23.45 o 
   3   2  12      791.79      765.66     24.62 o 
   4   2  12      267.28      286.10     17.59 o 
   5   2  12      949.05      991.96     26.97 o 
   6   2  12        0.97       -1.17     10.55 o 
   7   2  12      107.86      113.74     12.90 o 
   8   2  12      253.23      243.89     16.42 o 
   9   2  12        7.14       -1.17     10.55 o 
  10   2  12        0.45      -12.90     12.90 o 
  11   2  12      241.95      315.41     41.04 o 
  12   2  12       59.48       75.04     32.83 o 
  13   2  12      211.69      201.67     36.35 o 
   1   3  12     3028.81     3096.64     68.01 o 
   2   3  12      378.07      388.11     18.76 o 
   3   3  12      307.65      283.75     17.59 o 
   4   3  12      293.75      267.34     12.90 o 
   5   3  12      578.10      615.58     22.28 o 
   6   3  12      850.45      813.73     26.97 o 
   7   3  12      252.28      250.92     15.24 o 
   8   3  12       68.62       71.52     12.90 o 
   9   3  12      197.45      215.75     18.76 o 
  10   3  12      503.58      501.84     25.80 o 
  11   3  12       80.51       59.80     32.83 o 
  12   3  12      943.63     1161.97     63.32 o 
   1   4  12       73.46       71.52      9.38 o 
   2   4  12     1220.51     1237.02     35.18 o 
   3   4  12       11.35        9.38     10.55 o 
   4   4  12      571.09      601.51     19.93 o 
   5   4  12      137.68      107.87     14.07 o 
   6   4  12      614.39      573.37     23.45 o 
   7   4  12       98.30      116.08     17.59 o 
   8   4  12       38.69       42.21     12.90 o 
   9   4  12       19.07       11.73     11.73 o 
  10   4  12      282.76      277.89     24.62 o 
  11   4  12       92.81       98.49     30.49 o 
  12   4  12      135.65       96.15     38.69 o 
   1   5  12       89.60       76.21      9.38 o 
   2   5  12      728.69      696.48     19.93 o 
   3   5  12      761.85      744.55     24.62 o 
   4   5  12      759.32      765.66     28.14 o 
   5   5  12      331.45      327.14     18.76 o 
   6   5  12      822.36      850.08     30.49 o 
   7   5  12      870.61      871.19     30.49 o 
   8   5  12      377.06      359.97     28.14 o 
   9   5  12      339.67      343.55     24.62 o 
  10   5  12      142.38      147.74     22.28 o 
  11   5  12       38.41       45.73     21.11 o 
  12   5  12      143.97       64.49     39.87 o 
   1   6  12        0.69       11.73      8.21 o 
   2   6  12      153.72      134.84     10.55 o 
   3   6  12       75.89       52.76      7.04 o 
   4   6  12       60.92       72.70      9.38 o 
   5   6  12        0.36       17.59     19.93 o 
   6   6  12       25.57       31.66     17.59 o 
   7   6  12       84.38       84.42     18.76 o 
   8   6  12      494.35      511.22     30.49 o 
   9   6  12        9.08      -16.42     19.93 o 
  10   6  12      178.18      132.50     22.28 o 
  11   6  12      123.54      128.98     22.28 o 
   1   7  12      115.84      124.29     10.55 o 
   2   7  12      207.20      191.12     11.73 o 
   3   7  12      335.37      316.58     17.59 o 
   4   7  12      251.83      219.26     16.42 o 
   5   7  12       99.84       82.08     17.59 o 
   6   7  12      167.27      191.12     23.45 o 
   7   7  12      691.88      722.28     36.35 o 
   8   7  12       26.46       49.25     18.76 o 
   9   7  12      483.64      451.42     30.49 o 
  10   7  12       22.45        5.86     21.11 o 
   1   8  12       40.61       30.49      8.21 o 
   2   8  12      740.07      742.21     29.31 o 
   3   8  12      120.50      123.12     16.42 o 
   4   8  12      297.41      279.06     18.76 o 
   5   8  12       98.98       69.18     21.11 o 
   6   8  12       25.75       15.24     17.59 o 
   7   8  12      195.79      205.19     24.62 o 
   8   8  12      202.45      216.92     28.14 o 
   9   8  12      214.26      171.19     29.31 o 
   1   9  12      281.85      236.85     18.76 o 
   2   9  12       16.02       -2.35     14.07 o 
   3   9  12       17.25        3.52     16.42 o 
   4   9  12      185.08      181.74     25.80 o 
   5   9  12        4.05       39.87     18.76 o 
   6   9  12       43.10       71.52     23.45 o 
   7   9  12       19.66        1.17     19.93 o 
   8   9  12      140.60      134.84     28.14 o 
   1  10  12       84.88       89.11     15.24 o 
   2  10  12       38.70       22.28     16.42 o 
   4  10  12      152.73      140.70     25.80 o 
   5  10  12      258.89      297.82     34.00 o 
   6  10  12       63.00       41.04     22.28 o 
   7  10  12      212.38      240.37     31.66 o 
   1  11  12        1.71       -4.69     14.07 o 
   2  11  12        3.35        8.21     18.76 o 
   3  11  12      145.84      114.91     28.14 o 
   4  11  12        1.70      -19.93     19.93 o 
   1   1  13      348.72      364.66     19.93 o 
   2   1  13      607.87      623.78     22.28 o 
   3   1  13      296.10      296.65     15.24 o 
   4   1  13      482.30      447.91     19.93 o 
   5   1  13      549.52      580.40     17.59 o 
   6   1  13       48.74       34.00      7.04 o 
   7   1  13      138.88      138.36      8.21 o 
   8   1  13      298.08      341.21     26.97 o 
   9   1  13       13.25       22.28     22.28 o 
  10   1  13       31.87       23.45     23.45 o 
  11   1  13       73.79       42.21     32.83 o 
  12   1  13        8.61       89.11     68.01 o 
   1   2  13      368.20      333.00     16.42 o 
   2   2  13      392.54      351.76     17.59 o 
   3   2  13      676.44      620.27     22.28 o 
   4   2  13      204.29      173.53     12.90 o 
   5   2  13      838.48      841.87     26.97 o 
   6   2  13       63.12       58.63     10.55 o 
   7   2  13     1897.08     1915.91     49.25 o 
   8   2  13      176.21      188.78     15.24 o 
   9   2  13     1200.32     1195.98     41.04 o 
  10   2  13      244.02      274.37     34.00 o 
  11   2  13      611.16      560.47     42.21 o 
  12   2  13      502.02      599.16     46.90 o 
   1   3  13      249.95      286.10     17.59 o 
   2   3  13     2197.07     2255.94     53.94 o 
   3   3  13      444.88      444.39     22.28 o 
   4   3  13      264.21      245.06     17.59 o 
   5   3  13      145.22      137.19     14.07 o 
   6   3  13      114.18      102.01     14.07 o 
   7   3  13       12.81       24.62     14.07 o 
   8   3  13        4.30       -3.52     12.90 o 
   9   3  13       68.94       58.63     16.42 o 
  10   3  13        5.26       23.45     32.83 o 
  11   3  13      167.37      172.36     36.35 o 
  12   3  13        5.48       63.32     31.66 o 
   1   4  13      635.16      606.20     23.45 o 
   2   4  13      709.15      692.96     25.80 o 
   3   4  13       44.44       35.18     10.55 o 
   4   4  13      724.87      725.79     22.28 o 
   5   4  13       85.90      100.84     17.59 o 
   6   4  13      388.21      390.45     21.11 o 
   7   4  13      463.05      456.11     23.45 o 
   8   4  13      303.25      336.52     21.11 o 
   9   4  13      269.85      255.61     21.11 o 
  10   4  13       18.68       21.11     28.14 o 
  11   4  13      263.09      219.26     35.18 o 
   1   5  13      317.01      304.86     15.24 o 
   2   5  13      168.30      140.70     14.07 o 
   3   5  13      122.39      109.05     12.90 o 
   4   5  13      101.08       75.04     15.24 o 
   5   5  13       52.62       68.01     17.59 o 
   6   5  13        6.28        7.04     19.93 o 
   7   5  13       20.71       -2.35     15.24 o 
   8   5  13      117.25       93.80     17.59 o 
   9   5  13       10.36      -15.24     15.24 o 
  10   5  13       27.90       43.38     19.93 o 
  11   5  13       30.51        1.17     31.66 o 
   1   6  13       10.61       14.07      9.38 o 
   2   6  13      438.96      446.73     17.59 o 
   3   6  13       98.23       87.94      8.21 o 
   4   6  13      687.74      722.28     34.00 o 
   5   6  13       33.27       21.11     16.42 o 
   6   6  13      390.17      370.52     28.14 o 
   7   6  13       67.36       91.46     21.11 o 
   8   6  13       27.46       32.83     18.76 o 
   9   6  13       34.99       11.73     22.28 o 
  10   6  13      129.75      102.01     19.93 o 
   1   7  13        8.34        4.69      9.38 o 
   2   7  13      250.81      259.13     12.90 o 
   3   7  13      223.48      255.61     17.59 o 
   4   7  13       48.09       30.49     16.42 o 
   5   7  13       96.30      130.15     22.28 o 
   6   7  13       24.14       -7.04     22.28 o 
   7   7  13      103.48      132.50     24.62 o 
   8   7  13       14.45       -5.86     21.11 o 
   9   7  13      129.51      125.46     26.97 o 
   1   8  13        2.75      -16.42     16.42 o 
   2   8  13       21.45       24.62     17.59 o 
   3   8  13       41.23       14.07     14.07 o 
   4   8  13      112.30      107.87     24.62 o 
   5   8  13      225.87      270.85     26.97 o 
   6   8  13      188.07      189.95     24.62 o 
   7   8  13       76.08      132.50     26.97 o 
   8   8  13        4.09      -18.76     18.76 o 
   1   9  13       19.18        3.52     17.59 o 
   2   9  13      132.25       98.49     15.24 o 
   3   9  13      136.05      143.05     21.11 o 
   4   9  13      322.11      325.96     28.14 o 
   5   9  13       98.97       72.70     25.80 o 
   6   9  13       99.22       90.28     25.80 o 
   7   9  13       14.56       -4.69     19.93 o 
   1  10  13      157.39      153.60     18.76 o 
   2  10  13       10.92       11.73     19.93 o 
   3  10  13       68.32       19.93     22.28 o 
   4  10  13      103.69      104.35     23.45 o 
   5  10  13      372.25      405.69     34.00 o 
   1  11  13        6.24        5.86     14.07 o 
   1   1  14       28.79       28.14     16.42 o 
   2   1  14       65.06       49.25     15.24 o 
   3   1  14      105.99      104.35     15.24 o 
   4   1  14      616.33      581.57     24.62 o 
   5   1  14      419.57      388.11     15.24 o 
   6   1  14      183.64      180.57     10.55 o 
   7   1  14     1228.80     1267.50     32.83 o 
   8   1  14        2.38       10.55     23.45 o 
   9   1  14     1350.75     1560.63     73.87 o 
  10   1  14       69.13       39.87     25.80 o 
  11   1  14      656.43      574.54     44.56 o 
   1   2  14      287.99      284.92     19.93 o 
   2   2  14       67.38       76.21     14.07 o 
   3   2  14      425.61      429.14     21.11 o 
   4   2  14       16.76       30.49     14.07 o 
   5   2  14      448.37      416.25     16.42 o 
   6   2  14       37.98       28.14      9.38 o 
   7   2  14      364.12      348.24     18.76 o 
   8   2  14      212.99      205.19     34.00 o 
   9   2  14       26.62       55.11     29.31 o 
  10   2  14      243.61      213.40     35.18 o 
  11   2  14       46.79        5.86     26.97 o 
   1   3  14       79.47       62.14     15.24 o 
   2   3  14        8.99        0.00     14.07 o 
   3   3  14      478.26      461.98     22.28 o 
   4   3  14      454.15      422.11     22.28 o 
   5   3  14      173.43      202.85     15.24 o 
   6   3  14      281.19      272.03     19.93 o 
   7   3  14      120.84      123.12     15.24 o 
   8   3  14       24.25       26.97     14.07 o 
   9   3  14       73.58      150.08     41.04 o 
  10   3  14       53.44       83.25     39.87 o 
  11   3  14       76.39       85.59     42.21 o 
   1   4  14       92.30      100.84     17.59 o 
   2   4  14      701.91      678.89     25.80 o 
   3   4  14     1089.92     1181.91     36.35 o 
   4   4  14        1.59        3.52     10.55 o 
   5   4  14      676.16      661.31     28.14 o 
   6   4  14       66.27       69.18     16.42 o 
   7   4  14      443.60      467.84     25.80 o 
   8   4  14      153.35      222.78     22.28 o 
   9   4  14        0.35        8.21     31.66 o 
  10   4  14       34.29       48.07     36.35 o 
   1   5  14      566.50      596.82     29.31 o 
   2   5  14       17.92       34.00     11.73 o 
   3   5  14      226.19      209.88     16.42 o 
   4   5  14       38.89       51.59     17.59 o 
   5   5  14      704.47      746.90     35.18 o 
   6   5  14       63.89       63.32     16.42 o 
   7   5  14       25.07       -1.17     15.24 o 
   8   5  14       79.39       70.35     17.59 o 
   9   5  14      153.60      103.18     17.59 o 
  10   5  14      222.85      174.71     38.69 o 
   1   6  14       24.53       28.14      9.38 o 
   2   6  14     2084.37     2003.85     46.90 o 
   3   6  14       62.46       56.28     22.28 o 
   5   6  14      100.65      138.36     22.28 o 
   6   6  14       42.96       48.07     18.76 o 
   7   6  14       33.37       19.93     21.11 o 
   8   6  14      145.47      102.01     21.11 o 
   9   6  14       33.15       45.73     23.45 o 
   1   7  14       17.33       -1.17      9.38 o 
   2   7  14       30.26        7.04     17.59 o 
   4   7  14        0.59       -7.04     23.45 o 
   5   7  14      140.15      134.84     25.80 o 
   6   7  14      163.37      144.22     24.62 o 
   7   7  14      132.91      103.18     24.62 o 
   8   7  14       25.34       62.14     24.62 o 
   1   8  14       62.96       73.87     17.59 o 
   2   8  14      267.02      276.72     30.49 o 
   4   8  14       10.67       34.00     21.11 o 
   5   8  14      145.12      141.88     21.11 o 
   6   8  14      208.78      198.16     25.80 o 
   7   8  14      347.45      351.76     32.83 o 
   1   9  14       12.86       -1.17     15.24 o 
   2   9  14       11.28      -14.07     19.93 o 
   3   9  14        8.58       12.90     19.93 o 
   4   9  14        8.19       17.59     25.80 o 
   5   9  14      144.16      141.88     24.62 o 
   1  10  14       90.21      117.25     23.45 o 
   2  10  14       32.85       22.28     21.11 o 
   1   1  15        4.92      -12.90     14.07 o 
   2   1  15      668.40      633.16     25.80 o 
   3   1  15      892.76      855.94     29.31 o 
   4   1  15      223.70      238.02     21.11 o 
   5   1  15      905.59      930.99     30.49 o 
   6   1  15       15.45       15.24      8.21 o 
   7   1  15      211.78      201.67     30.49 o 
   8   1  15      214.53      125.46     29.31 o 
   9   1  15       74.09      125.46     37.52 o 
  10   1  15       73.12       44.56     34.00 o 
   1   2  15      213.08      180.57     18.76 o 
   2   2  15      295.57      290.79     21.11 o 
   3   2  15      421.53      403.35     25.80 o 
   4   2  15       98.51      144.22     17.59 o 
   5   2  15      323.89      291.96     15.24 o 
   6   2  15      425.96      416.25     25.80 o 
   7   2  15      409.73      424.45     36.35 o 
   8   2  15       25.58       52.76     30.49 o 
   9   2  15      444.39      417.42     39.87 o 
  10   2  15      376.31      467.84     44.56 o 
   1   3  15       35.62       15.24     15.24 o 
   2   3  15     1613.28     1592.29     44.56 o 
   3   3  15       34.95       41.04     18.76 o 
   4   3  15      142.55      126.63     22.28 o 
   5   3  15       33.28       50.42     14.07 o 
   6   3  15       59.91       52.76     15.24 o 
   7   3  15      157.93      136.01     17.59 o 
   8   3  15       59.65       96.15     34.00 o 
   9   3  15       58.31      103.18     35.18 o 
   1   4  15      169.97      160.64     17.59 o 
   2   4  15      295.13      289.61     25.80 o 
   3   4  15      291.10      308.37     26.97 o 
   4   4  15      138.63      116.08     19.93 o 
   5   4  15      342.11      321.27     24.62 o 
   6   4  15      219.87      229.82     23.45 o 
   7   4  15      501.53      479.56     29.31 o 
   8   4  15       98.22       39.87     34.00 o 
   9   4  15      522.70      518.26     43.38 o 
   1   5  15        6.76       -2.35     17.59 o 
   2   5  15      372.78      392.80     28.14 o 
   3   5  15      291.46      317.75     31.66 o 
   4   5  15       15.28       30.49     18.76 o 
   5   5  15       25.93       -5.86     17.59 o 
   6   5  15       70.37       84.42     17.59 o 
   7   5  15      134.85      105.53     19.93 o 
   8   5  15      104.04       98.49     43.38 o 
   1   6  15      209.69      259.13     26.97 o 
   2   6  15      160.79      138.36     24.62 o 
   3   6  15       40.21       23.45     24.62 o 
   4   6  15      402.67      331.83     26.97 o 
   5   6  15        5.39        4.69     16.42 o 
   6   6  15      506.42      472.53     30.49 o 
   7   6  15       23.36       37.52     23.45 o 
   8   6  15       28.73       16.42     17.59 o 
   1   7  15      116.30      116.08     18.76 o 
   2   7  15       47.30       48.07     22.28 o 
   3   7  15      354.76      389.28     28.14 o 
   4   7  15       69.02       76.21     19.93 o 
   5   7  15      283.52      349.41     30.49 o 
   6   7  15      191.86      196.98     28.14 o 
   1   8  15      102.07      119.60     22.28 o 
   2   8  15       53.59       11.73     21.11 o 
   3   8  15       34.38       51.59     21.11 o 
   4   8  15      152.80      155.95     29.31 o 
   5   8  15      308.64      358.79     32.83 o 
   1   9  15      178.78      181.74     29.31 o 
   2   9  15      196.99      181.74     25.80 o 
   1   1  16      343.34      331.83     21.11 o 
   2   1  16       28.43        7.04     16.42 o 
   3   1  16      132.27      100.84     32.83 o 
   4   1  16      163.92      201.67     29.31 o 
   5   1  16      147.24      157.12     15.24 o 
   6   1  16       21.73       70.35     35.18 o 
   7   1  16      297.92      309.55     35.18 o 
   8   1  16       14.95       41.04     26.97 o 
   9   1  16      574.44      692.96     55.11 o 
   1   2  16        2.08       -7.04     15.24 o 
   2   2  16      461.10      420.94     26.97 o 
   3   2  16       26.55       30.49     24.62 o 
   4   2  16      116.94       86.77     26.97 o 
   5   2  16        4.96       -8.21     14.07 o 
   6   2  16        0.96      -10.55     25.80 o 
   7   2  16        8.69      -12.90     26.97 o 
   8   2  16      122.08      105.53     35.18 o 
   1   3  16       15.57       -3.52     16.42 o 
   2   3  16       37.96       30.49     17.59 o 
   3   3  16      127.79      118.43     35.18 o 
   4   3  16      335.07      354.10     23.45 o 
   5   3  16       89.80      111.39     19.93 o 
   6   3  16      117.93       84.42     28.14 o 
   7   3  16       85.81       42.21     28.14 o 
   8   3  16       39.14       32.83     34.00 o 
   1   4  16       46.53       63.32     24.62 o 
   2   4  16       73.69       65.66     29.31 o 
   3   4  16      318.67      290.79     35.18 o 
   4   4  16       42.24       64.49     21.11 o 
   6   4  16      102.91       78.56     19.93 o 
   7   4  16       54.99       69.18     31.66 o 
   8   4  16       84.71      134.84     35.18 o 
   1   5  16       17.48      -21.11     29.31 o 
   2   5  16       20.27       -3.52     22.28 o 
   3   5  16      222.31      147.74     38.69 o 
   4   5  16       51.55       62.14     22.28 o 
   5   5  16      444.12      396.31     28.14 o 
   6   5  16      117.17       76.21     22.28 o 
   7   5  16      138.04      132.50     34.00 o 
   1   6  16        3.68       34.00     26.97 o 
   2   6  16      563.66      549.92     41.04 o 
   3   6  16      127.60      172.36     29.31 o 
   4   6  16      116.82      137.19     25.80 o 
   5   6  16       79.98       75.04     19.93 o 
   6   6  16      234.00      180.57     26.97 o 
   1   7  16      237.53      240.37     29.31 o 
   2   7  16       53.04       56.28     30.49 o 
   3   7  16      373.32      324.79     30.49 o 
   4   7  16        2.91       -3.52     19.93 o 
   1   8  16       20.46       76.21     26.97 o 
   2   8  16       97.48      146.57     28.14 o 
   1   1  17       42.41       64.49     24.62 o 
   2   1  17      136.62      141.88     30.49 o 
   3   1  17      236.32      171.19     28.14 o 
   4   1  17        8.39       17.59     25.80 o 
   5   1  17      267.29      301.34     37.52 o 
   6   1  17        7.41       23.45     30.49 o 
   7   1  17      117.52       98.49     30.49 o 
   1   2  17       12.46       17.59     28.14 o 
   2   2  17      123.48      100.84     31.66 o 
   3   2  17       80.42       55.11     26.97 o 
   4   2  17      169.25      188.78     19.93 o 
   5   2  17       94.39       72.70     28.14 o 
   6   2  17      221.44      152.43     31.66 o 
   7   2  17       69.25       70.35     35.18 o 
   1   3  17       50.05       87.94     30.49 o 
   2   3  17      411.67      411.56     37.52 o 
   3   3  17       73.39       86.77     28.14 o 
   4   3  17       89.71       86.77     19.93 o 
   5   3  17      133.21      166.50     30.49 o 
   6   3  17      147.64      154.77     37.52 o 
   1   4  17      803.20      834.84     51.59 o 
   2   4  17       14.15       35.18     24.62 o 
   3   4  17      243.53      208.71     42.21 o 
   4   4  17       33.17        2.35     16.42 o 
   5   4  17       97.27       86.77     35.18 o 
   6   4  17       37.41       15.24     35.18 o 
   1   5  17      125.05       97.32     34.00 o 
   2   5  17      189.06      196.98     30.49 o 
   3   5  17       14.11        0.00     31.66 o 
   4   5  17        0.52       -3.52     24.62 o 
   5   5  17       21.49      -15.24     16.42 o 
   1   6  17      501.35      528.81     43.38 o 
   2   6  17      156.38      194.64     39.87 o 
   3   6  17       22.18       22.28     25.80 o 
   1   1  18      459.99      461.98     39.87 o 
   2   1  18       64.43      120.77     32.83 o 
   3   1  18       63.47      113.74     32.83 o 
   4   1  18      101.25      139.53     36.35 o 
   5   1  18      134.07      213.40     37.52 o 
   1   2  18        4.17       11.73     25.80 o 
   2   2  18       15.44       52.76     31.66 o 
   3   2  18       74.17       23.45     31.66 o 
   4   2  18       24.35       23.45     26.97 o 
   5   2  18      214.50      229.82     34.00 o 
   1   3  18       14.96        4.69     24.62 o 
   2   3  18      184.23      207.54     36.35 o 
   3   3  18       16.04       30.49     28.14 o 
   4   3  18       57.57       25.80     28.14 o 
   1   4  18       30.96       43.38     26.97 o 
   2   4  18       13.84      -23.45     25.80 o 
   3   4  18       31.09       53.94     29.31 o 
                                                 
